# Supplementary material for: (2S,3R)-tert-Butyl N-[4-(N-benzyl-4-fluoro­benzene­sulfonamido)-3-hy­droxy-1-phenyl­butan-2-yl]carbamate
Source: Acta Crystallogr Sect E Struct Rep Online. 2012 Mar 21;68(Pt 4):o1138–9. doi: 10.1107/S1600536812011440 (PMC3344084; doi:10.1107/S1600536812011440)
Supplement: Supplementary file 1 [file e-68-o1138-sup1.cif]

##############################################################################
#                                                                            #
# This CIF contains the data in a paper accepted for publication in          #
# Acta Crystallographica Section E. It conforms to the requirements of       #
# Notes for Authors for Acta Crystallographica Section E, and has been       #
# peer reviewed under the auspices of the IUCr Commission on Journals.       #
#                                                                            #
# Full details of the Crystallographic Information File format               #
# are given in the paper "The Crystallographic Information File (CIF):       #
# a New Standard Archive File for Crystallography" by S. R. Hall, F. H.      #
# Allen and I. D. Brown [Acta Cryst. (1991), A47, 655-685].                  #
#                                                                            #
# The current version of the core CIF dictionary is obtainable from          #
# ftp://ftp.iucr.org/pub/cif_core.dic.                                       #
#                                                                            #
# Software is freely available for graphical display of the structure(s)     #
# in this CIF. For information consult the CIF software page                 #
# http://www.iucr.org/resources/cif/software.                                #
#                                                                            #
# This file may be used for bona fide research purposes within the           #
# scientific community so long as proper attribution is given to the journal # 
# article from which it was obtained.                                        #
#                                                                            #
##############################################################################
data_global
_audit_creation_method     SHELXL-97
_journal_date_recd_electronic     2012-03-12
_journal_date_accepted     2012-03-16
_journal_name_full     'Acta Crystallographica, Section E'
_journal_year     2012
_journal_volume     68
_journal_issue      4
_journal_page_first     o1138
_journal_page_last     o1139
_journal_paper_category     QO
_journal_paper_doi     10.1107/S1600536812011440
_journal_coeditor_code     HB6679
_publ_contact_author_name     ' Edward RT Tiekink '
_publ_contact_author_address
;
Department of Chemistry, University of Malaya,
50603 Kuala Lumpur, Malaysia
;
_publ_contact_author_email
;
edward.tiekink@gmail.com
;
_publ_contact_author_fax     ' +60 3 7967 4193 '
_publ_contact_author_phone     ' +60 3 7967 6775 '
_publ_section_title
;\
(2<i>S</i>,3<i>R</i>)-<i>tert</i>-Butyl
<i>N</i>-[4-(<i>N</i>-benzyl-4-fluorobenzenesulfonamido)-3-hydroxy-1-\
phenylbutan-2-yl]carbamate
;
loop_
    _publ_author_name
    _publ_author_footnote
    _publ_author_address
    'Marcele Moreth' .
;
Instituto de Tecnologia em F\'armacos--Farmanguinhos,
FioCruz--Funda\,c\~ao Oswaldo Cruz, R. Sizenando Nabuco, 100, Manguinhos,
21041-250 Rio de Janeiro,
RJ, Brazil
;
    'Marcus V.N. de Souza' .
;
Instituto de Tecnologia em F\'armacos--Farmanguinhos,
FioCruz--Funda\,c\~ao Oswaldo Cruz, R. Sizenando Nabuco, 100, Manguinhos,
21041-250 Rio de Janeiro,
RJ, Brazil
;
    'Wardell, James L.'
;
Additional correspondence author, e-mail: j.wardell@abdn.ac.uk.
;
;
Centro de Desenvolvimento Tecnol\'ogico em Sa\'ude (CDTS),
Funda\,c\~ao Oswaldo Cruz (FIOCRUZ), Casa Amarela,
Campus de Manguinhos, Av. Brasil 4365,
21040-900 Rio de Janeiro, RJ, Brazil
;
    'Solange M. S. V. Wardell' .
;
CHEMSOL, 1 Harcourt Road, Aberdeen, AB15 5NY, Scotland
;
    'Tiekink, Edward R. T.' .
;
Department of Chemistry, University of Malaya,
50603 Kuala Lumpur, Malaysia
;
data_I
_audit_creation_method     SHELXL-97
_chemical_name_systematic
;
(2<i>S</i>,3<i>R</i>)-<i>tert</i>-Butyl
<i>N</i>-[4-(<i>N</i>-benzyl-4-fluorobenzenesulfonamido)-3-hydroxy-1-
phenylbutan-2-yl]carbamate
;
_chemical_name_common     ?
_chemical_formula_moiety     'C28 H33 F N2 O5 S'
_chemical_formula_sum     'C28 H33 F N2 O5 S'
_chemical_formula_iupac     'C28 H33 F N2 O5 S'
_chemical_formula_weight     528.62
_chemical_melting_point     ?
_symmetry_cell_setting     monoclinic
_symmetry_space_group_name_H-M     'P 21'
_symmetry_space_group_name_Hall     'P 2yb'
loop_
    _symmetry_equiv_pos_as_xyz
    'x, y, z'
    '-x, y+1/2, -z'
_cell_length_a     5.41160(10)
_cell_length_b     25.5513(8)
_cell_length_c     9.8615(3)
_cell_angle_alpha     90.00
_cell_angle_beta     101.641(2)
_cell_angle_gamma     90.00
_cell_volume     1335.54(6)
_cell_formula_units_Z     2
_cell_measurement_reflns_used     11534
_cell_measurement_theta_min     2.91
_cell_measurement_theta_max     27.48
_cell_measurement_temperature     120(2)
_exptl_crystal_description     block
_exptl_crystal_colour     colourless
_exptl_crystal_size_max     0.50
_exptl_crystal_size_mid     0.24
_exptl_crystal_size_min     0.18
_exptl_crystal_density_diffrn     1.315
_exptl_crystal_density_meas     ?
_exptl_crystal_density_method     'not measured'
_exptl_crystal_F_000     560
_exptl_absorpt_coefficient_mu     0.169
_exptl_absorpt_correction_type     multi-scan
_exptl_absorpt_process_details     '(SADABS; Sheldrick, 2007)'
_exptl_absorpt_correction_T_min     0.6535
_exptl_absorpt_correction_T_max     0.7456
_diffrn_ambient_temperature     120(2)
_diffrn_radiation_type     MoK\a
_diffrn_radiation_wavelength     0.71073
_diffrn_radiation_source     'Bruker--Nonius FR591 rotating anode'
_diffrn_radiation_monochromator     'graphite'
_diffrn_measurement_device_type
;
Bruker--Nonius Roper CCD camera on a \k-goniostat
;
_diffrn_measurement_method     '\f and \w scans'
_diffrn_detector_area_resol_mean     9.091
_diffrn_reflns_number     12832
_diffrn_reflns_av_R_equivalents     0.0401
_diffrn_reflns_av_sigmaI/netI     0.0619
_diffrn_reflns_theta_min     3.19
_diffrn_reflns_theta_max     27.50
_diffrn_reflns_theta_full     27.50
_diffrn_measured_fraction_theta_max     0.996
_diffrn_measured_fraction_theta_full     0.996
_diffrn_reflns_limit_h_min     -7
_diffrn_reflns_limit_h_max     6
_diffrn_reflns_limit_k_min     -32
_diffrn_reflns_limit_k_max     33
_diffrn_reflns_limit_l_min     -12
_diffrn_reflns_limit_l_max     12
_refine_special_details
;
Refinement of <i>F</i>^2^ against ALL reflections. The weighted <i>R</i>-factor
<i>wR</i> and goodness of fit <i>S</i> are based on <i>F</i>^2^, conventional
<i>R</i>-factors <i>R</i> are based on <i>F</i>, with <i>F</i> set to zero for
negative <i>F</i>^2^. The threshold expression of <i>F</i>^2^ >
2\s(<i>F</i>^2^) is used only for calculating <i>R</i>-factors(gt) <i>etc</i>.
and is not relevant to the choice of reflections for refinement.
<i>R</i>-factors based on <i>F</i>^2^ are statistically about twice as large
as those based on <i>F</i>, and <i>R</i>- factors based on ALL data will be
even larger.
;
_reflns_number_total     5956
_reflns_number_gt     5075
_reflns_threshold_expression     I>2\s(I)
_refine_ls_structure_factor_coef     Fsqd
_refine_ls_matrix_type     full
_refine_ls_R_factor_all     0.0547
_refine_ls_R_factor_gt     0.0424
_refine_ls_wR_factor_gt     0.0956
_refine_ls_wR_factor_ref     0.1027
_refine_ls_goodness_of_fit_ref     1.013
_refine_ls_restrained_S_all     1.012
_refine_ls_number_reflns     5956
_refine_ls_number_parameters     343
_refine_ls_number_restraints     3
_refine_ls_hydrogen_treatment     mixed
_refine_ls_weighting_scheme     calc
_refine_ls_weighting_details
                 'calc w=1/[\s^2^(Fo^2^)+(0.0535P)^2^] where P=(Fo^2^+2Fc^2^)/3'
_atom_sites_solution_hydrogens     geom
_atom_sites_solution_primary     direct
_atom_sites_solution_secondary     difmap
_refine_ls_shift/su_max     0.000
_refine_ls_shift/su_mean     0.000
_refine_diff_density_max     0.206
_refine_diff_density_min     -0.334
_refine_ls_extinction_method     none
_refine_ls_extinction_coef     ?
_refine_ls_abs_structure_details     'Flack (1983), 2848 Friedel pairs'
_refine_ls_abs_structure_Flack     0.06(6)
loop_
    _atom_type_symbol
    _atom_type_description
    _atom_type_scat_dispersion_real
    _atom_type_scat_dispersion_imag
    _atom_type_scat_source
    'C' 'C' 0.0033 0.0016
                         'International Tables Vol C Tables 4.2.6.8 and 6.1.1.4'
    'H' 'H' 0.0000 0.0000
                         'International Tables Vol C Tables 4.2.6.8 and 6.1.1.4'
    'N' 'N' 0.0061 0.0033
                         'International Tables Vol C Tables 4.2.6.8 and 6.1.1.4'
    'O' 'O' 0.0106 0.0060
                         'International Tables Vol C Tables 4.2.6.8 and 6.1.1.4'
    'F' 'F' 0.0171 0.0103
                         'International Tables Vol C Tables 4.2.6.8 and 6.1.1.4'
    'S' 'S' 0.1246 0.1234
                         'International Tables Vol C Tables 4.2.6.8 and 6.1.1.4'
_computing_data_collection     'COLLECT (Hooft, 1998)'
_computing_cell_refinement
                    'DENZO (Otwinowski & Minor, 1997) and COLLECT (Hooft, 1998)'
_computing_data_reduction
                    'DENZO (Otwinowski & Minor, 1997) and COLLECT (Hooft, 1998)'
_computing_structure_solution     'SHELXS97 (Sheldrick, 2008)'
_computing_structure_refinement     'SHELXL97 (Sheldrick, 2008)'
_computing_molecular_graphics
                      'ORTEP-3 (Farrugia, 1997) and DIAMOND (Brandenburg, 2006)'
_computing_publication_material     'publCIF (Westrip, 2010)'
loop_
    _atom_site_type_symbol
    _atom_site_label
    _atom_site_fract_x
    _atom_site_fract_y
    _atom_site_fract_z
    _atom_site_U_iso_or_equiv
    _atom_site_adp_type
    _atom_site_calc_flag
    _atom_site_refinement_flags
    _atom_site_occupancy
    _atom_site_symmetry_multiplicity
    _atom_site_disorder_assembly
    _atom_site_disorder_group
    S S1 0.52180(9) 0.91034(2) 0.52242(6) 0.02540(14) Uani d . 1 1 . .
    F F1 1.2856(3) 0.99049(6) 0.98111(16) 0.0480(4) Uani d . 1 1 . .
    O O1 0.4439(3) 0.95265(6) 0.42835(19) 0.0382(4) Uani d . 1 1 . .
    O O2 0.3377(3) 0.88381(6) 0.58349(18) 0.0320(4) Uani d . 1 1 . .
    O O3 0.9825(3) 0.81562(6) 0.68221(15) 0.0258(3) Uani d D 1 1 . .
    H H3O 1.088(4) 0.8377(8) 0.667(3) 0.039 Uiso d D 1 1 . .
    O O4 0.4133(2) 0.69554(6) 0.41684(14) 0.0213(3) Uani d . 1 1 . .
    O O5 0.6340(3) 0.65982(6) 0.26540(15) 0.0221(3) Uani d . 1 1 . .
    N N1 0.6512(3) 0.86650(7) 0.44103(19) 0.0247(4) Uani d . 1 1 . .
    N N2 0.8407(3) 0.70276(7) 0.44759(18) 0.0196(4) Uani d D 1 1 . .
    H H2N 0.976(3) 0.6946(9) 0.415(2) 0.024 Uiso d D 1 1 . .
    C C1 0.7491(4) 0.93595(8) 0.6604(2) 0.0227(5) Uani d . 1 1 . .
    C C2 0.7357(4) 0.92322(9) 0.7956(3) 0.0305(5) Uani d . 1 1 . .
    H H2 0.6034 0.9015 0.8134 0.037 Uiso calc R 1 1 . .
    C C3 0.9165(5) 0.94237(10) 0.9048(3) 0.0369(6) Uani d . 1 1 . .
    H H3 0.9092 0.9344 0.9980 0.044 Uiso calc R 1 1 . .
    C C4 1.1047(5) 0.97287(9) 0.8743(3) 0.0335(6) Uani d . 1 1 . .
    C C5 1.1211(4) 0.98673(10) 0.7422(3) 0.0333(6) Uani d . 1 1 . .
    H H5 1.2540 1.0086 0.7260 0.040 Uiso calc R 1 1 . .
    C C6 0.9407(4) 0.96826(9) 0.6328(3) 0.0274(5) Uani d . 1 1 . .
    H H6 0.9473 0.9775 0.5402 0.033 Uiso calc R 1 1 . .
    C C7 0.7982(5) 0.88253(9) 0.3363(2) 0.0286(5) Uani d . 1 1 . .
    H H7A 0.9790 0.8747 0.3714 0.034 Uiso calc R 1 1 . .
    H H7B 0.7809 0.9208 0.3209 0.034 Uiso calc R 1 1 . .
    C C8 0.7080(4) 0.85424(8) 0.2005(2) 0.0237(5) Uani d . 1 1 . .
    C C9 0.4706(4) 0.86529(9) 0.1202(2) 0.0286(5) Uani d . 1 1 . .
    H H9 0.3643 0.8901 0.1520 0.034 Uiso calc R 1 1 . .
    C C10 0.3890(4) 0.84028(10) -0.0058(2) 0.0294(5) Uani d . 1 1 . .
    H H10 0.2262 0.8477 -0.0593 0.035 Uiso calc R 1 1 . .
    C C11 0.5432(4) 0.80475(9) -0.0538(2) 0.0299(5) Uani d . 1 1 . .
    H H11 0.4876 0.7881 -0.1407 0.036 Uiso calc R 1 1 . .
    C C12 0.7775(5) 0.79355(10) 0.0244(3) 0.0353(6) Uani d . 1 1 . .
    H H12 0.8841 0.7690 -0.0081 0.042 Uiso calc R 1 1 . .
    C C13 0.8579(4) 0.81823(10) 0.1514(2) 0.0311(5) Uani d . 1 1 . .
    H H13 1.0195 0.8101 0.2053 0.037 Uiso calc R 1 1 . .
    C C14 0.6509(4) 0.81084(8) 0.4777(2) 0.0227(5) Uani d . 1 1 . .
    H H14A 0.5950 0.7903 0.3919 0.027 Uiso calc R 1 1 . .
    H H14B 0.5254 0.8054 0.5368 0.027 Uiso calc R 1 1 . .
    C C15 0.9042(4) 0.78940(8) 0.5533(2) 0.0188(4) Uani d . 1 1 . .
    H H15 1.0331 0.7949 0.4949 0.023 Uiso calc R 1 1 . .
    C C16 0.8788(4) 0.73051(8) 0.5795(2) 0.0185(4) Uani d . 1 1 . .
    H H16 0.7262 0.7251 0.6205 0.022 Uiso calc R 1 1 . .
    C C17 0.6120(4) 0.68657(8) 0.3804(2) 0.0184(4) Uani d . 1 1 . .
    C C18 0.4078(4) 0.64183(8) 0.1668(2) 0.0216(5) Uani d . 1 1 . .
    C C19 0.2370(4) 0.68815(9) 0.1142(2) 0.0282(5) Uani d . 1 1 . .
    H H19A 0.3397 0.7173 0.0918 0.042 Uiso calc R 1 1 . .
    H H19B 0.1466 0.6992 0.1860 0.042 Uiso calc R 1 1 . .
    H H19C 0.1152 0.6778 0.0309 0.042 Uiso calc R 1 1 . .
    C C20 0.5227(4) 0.61986(10) 0.0506(2) 0.0308(5) Uani d . 1 1 . .
    H H20A 0.6410 0.5918 0.0868 0.046 Uiso calc R 1 1 . .
    H H20B 0.6125 0.6477 0.0123 0.046 Uiso calc R 1 1 . .
    H H20C 0.3886 0.6059 -0.0223 0.046 Uiso calc R 1 1 . .
    C C21 0.2728(4) 0.59978(9) 0.2324(3) 0.0297(5) Uani d . 1 1 . .
    H H21A 0.1835 0.6159 0.2989 0.045 Uiso calc R 1 1 . .
    H H21B 0.3963 0.5745 0.2804 0.045 Uiso calc R 1 1 . .
    H H21C 0.1514 0.5818 0.1603 0.045 Uiso calc R 1 1 . .
    C C22 1.1081(4) 0.70785(8) 0.6797(2) 0.0207(4) Uani d . 1 1 . .
    H H22A 1.2620 0.7146 0.6427 0.025 Uiso calc R 1 1 . .
    H H22B 1.1273 0.7259 0.7700 0.025 Uiso calc R 1 1 . .
    C C23 1.0838(4) 0.64964(8) 0.7015(2) 0.0198(4) Uani d . 1 1 . .
    C C24 1.2408(4) 0.61396(9) 0.6537(2) 0.0240(5) Uani d . 1 1 . .
    H H24 1.3646 0.6263 0.6055 0.029 Uiso calc R 1 1 . .
    C C25 1.2194(4) 0.56056(10) 0.6754(3) 0.0312(5) Uani d . 1 1 . .
    H H25 1.3294 0.5366 0.6435 0.037 Uiso calc R 1 1 . .
    C C26 1.0372(5) 0.54250(9) 0.7437(3) 0.0320(6) Uani d . 1 1 . .
    H H26 1.0212 0.5060 0.7582 0.038 Uiso calc R 1 1 . .
    C C27 0.8783(4) 0.57718(9) 0.7909(3) 0.0287(5) Uani d . 1 1 . .
    H H27 0.7521 0.5645 0.8370 0.034 Uiso calc R 1 1 . .
    C C28 0.9026(4) 0.63017(9) 0.7710(2) 0.0236(5) Uani d . 1 1 . .
    H H28 0.7944 0.6538 0.8052 0.028 Uiso calc R 1 1 . .
loop_
    _atom_site_aniso_label
    _atom_site_aniso_U_11
    _atom_site_aniso_U_22
    _atom_site_aniso_U_33
    _atom_site_aniso_U_12
    _atom_site_aniso_U_13
    _atom_site_aniso_U_23
    S1 0.0209(3) 0.0212(3) 0.0315(3) -0.0010(2) -0.0008(2) 0.0019(2)
    F1 0.0509(9) 0.0460(9) 0.0388(9) -0.0038(8) -0.0106(7) -0.0181(7)
    O1 0.0352(10) 0.0244(9) 0.0473(11) 0.0013(7) -0.0099(8) 0.0079(8)
    O2 0.0186(8) 0.0303(9) 0.0468(11) -0.0037(6) 0.0056(7) -0.0027(8)
    O3 0.0302(8) 0.0282(9) 0.0167(8) -0.0058(7) -0.0009(6) -0.0049(7)
    O4 0.0173(7) 0.0293(8) 0.0178(8) -0.0033(6) 0.0050(6) -0.0059(6)
    O5 0.0160(7) 0.0316(8) 0.0176(8) -0.0012(6) 0.0012(6) -0.0076(6)
    N1 0.0297(10) 0.0237(10) 0.0206(10) -0.0041(8) 0.0050(8) 0.0039(8)
    N2 0.0165(9) 0.0280(10) 0.0140(9) -0.0019(7) 0.0025(7) -0.0040(7)
    C1 0.0194(10) 0.0211(11) 0.0269(13) 0.0018(9) 0.0028(9) -0.0028(9)
    C2 0.0316(12) 0.0276(13) 0.0335(14) -0.0022(10) 0.0091(10) 0.0039(10)
    C3 0.0454(15) 0.0358(14) 0.0272(14) 0.0024(12) 0.0016(11) -0.0034(11)
    C4 0.0383(14) 0.0243(12) 0.0329(14) 0.0041(10) -0.0044(11) -0.0102(10)
    C5 0.0262(12) 0.0296(13) 0.0436(16) -0.0063(10) 0.0059(11) -0.0124(11)
    C6 0.0282(12) 0.0237(11) 0.0309(13) -0.0039(9) 0.0073(10) -0.0052(10)
    C7 0.0288(12) 0.0325(13) 0.0235(12) -0.0097(10) 0.0028(10) 0.0057(10)
    C8 0.0231(11) 0.0250(11) 0.0221(12) -0.0057(9) 0.0027(9) 0.0073(9)
    C9 0.0288(12) 0.0340(13) 0.0222(12) 0.0030(10) 0.0034(9) 0.0024(10)
    C10 0.0241(11) 0.0432(14) 0.0192(12) -0.0031(10) -0.0001(9) 0.0014(10)
    C11 0.0362(13) 0.0315(13) 0.0223(12) -0.0071(10) 0.0064(10) 0.0000(10)
    C12 0.0348(13) 0.0356(14) 0.0365(15) 0.0038(11) 0.0094(11) -0.0026(11)
    C13 0.0225(11) 0.0396(14) 0.0300(14) 0.0011(11) 0.0024(9) 0.0064(11)
    C14 0.0224(10) 0.0229(11) 0.0217(11) -0.0047(9) 0.0018(8) 0.0005(9)
    C15 0.0187(10) 0.0230(11) 0.0146(10) -0.0048(8) 0.0028(8) -0.0019(8)
    C16 0.0185(10) 0.0244(10) 0.0126(10) -0.0033(8) 0.0031(8) -0.0034(8)
    C17 0.0213(10) 0.0187(10) 0.0150(10) -0.0010(8) 0.0033(8) 0.0003(8)
    C18 0.0178(10) 0.0270(11) 0.0179(11) -0.0037(9) -0.0015(8) -0.0059(9)
    C19 0.0291(12) 0.0306(13) 0.0228(12) 0.0025(10) 0.0004(9) 0.0007(10)
    C20 0.0281(12) 0.0425(14) 0.0212(12) -0.0018(11) 0.0035(9) -0.0140(11)
    C21 0.0283(12) 0.0263(12) 0.0344(14) -0.0023(10) 0.0063(10) -0.0048(10)
    C22 0.0188(10) 0.0265(11) 0.0164(11) -0.0017(9) 0.0024(8) -0.0024(9)
    C23 0.0179(10) 0.0273(12) 0.0121(10) 0.0003(9) -0.0015(8) -0.0015(8)
    C24 0.0221(10) 0.0316(12) 0.0183(11) -0.0004(9) 0.0044(9) -0.0028(9)
    C25 0.0314(13) 0.0309(13) 0.0311(14) 0.0052(10) 0.0058(11) -0.0085(10)
    C26 0.0330(13) 0.0256(12) 0.0349(15) -0.0027(10) 0.0007(11) -0.0016(10)
    C27 0.0248(12) 0.0338(13) 0.0275(13) -0.0020(10) 0.0051(10) 0.0028(10)
    C28 0.0210(11) 0.0292(12) 0.0202(12) 0.0016(9) 0.0030(8) 0.0002(9)
_geom_special_details
;
All s.u.'s (except the s.u. in the dihedral angle between two l.s. planes) are
estimated using the full covariance matrix. The cell s.u.'s are taken into
account individually in the estimation of s.u.'s in distances, angles and
torsion angles; correlations between s.u.'s in cell parameters are only used
when they are defined by crystal symmetry. An approximate (isotropic)
treatment of cell s.u.'s is used for estimating s.u.'s involving l.s. planes.
;
loop_
    _geom_bond_atom_site_label_1
    _geom_bond_atom_site_label_2
    _geom_bond_site_symmetry_2
    _geom_bond_distance
    _geom_bond_publ_flag
    S1 O1 . 1.4313(17) ?
    S1 O2 . 1.4341(17) ?
    S1 N1 . 1.618(2) ?
    S1 C1 . 1.765(2) ?
    F1 C4 . 1.362(3) ?
    O3 C15 . 1.424(2) ?
    O3 H3O . 0.840(10) ?
    O4 C17 . 1.222(2) ?
    O5 C17 . 1.350(2) ?
    O5 C18 . 1.475(2) ?
    N1 C14 . 1.468(3) ?
    N1 C7 . 1.483(3) ?
    N2 C17 . 1.346(3) ?
    N2 C16 . 1.459(3) ?
    N2 H2N . 0.877(10) ?
    C1 C2 . 1.389(3) ?
    C1 C6 . 1.394(3) ?
    C2 C3 . 1.390(3) ?
    C2 H2 . 0.9500 ?
    C3 C4 . 1.363(4) ?
    C3 H3 . 0.9500 ?
    C4 C5 . 1.371(4) ?
    C5 C6 . 1.383(3) ?
    C5 H5 . 0.9500 ?
    C6 H6 . 0.9500 ?
    C7 C8 . 1.514(3) ?
    C7 H7A . 0.9900 ?
    C7 H7B . 0.9900 ?
    C8 C13 . 1.377(3) ?
    C8 C9 . 1.395(3) ?
    C9 C10 . 1.388(3) ?
    C9 H9 . 0.9500 ?
    C10 C11 . 1.380(3) ?
    C10 H10 . 0.9500 ?
    C11 C12 . 1.375(3) ?
    C11 H11 . 0.9500 ?
    C12 C13 . 1.391(3) ?
    C12 H12 . 0.9500 ?
    C13 H13 . 0.9500 ?
    C14 C15 . 1.524(3) ?
    C14 H14A . 0.9900 ?
    C14 H14B . 0.9900 ?
    C15 C16 . 1.537(3) ?
    C15 H15 . 1.0000 ?
    C16 C22 . 1.535(3) ?
    C16 H16 . 1.0000 ?
    C18 C20 . 1.517(3) ?
    C18 C21 . 1.516(3) ?
    C18 C19 . 1.527(3) ?
    C19 H19A . 0.9800 ?
    C19 H19B . 0.9800 ?
    C19 H19C . 0.9800 ?
    C20 H20A . 0.9800 ?
    C20 H20B . 0.9800 ?
    C20 H20C . 0.9800 ?
    C21 H21A . 0.9800 ?
    C21 H21B . 0.9800 ?
    C21 H21C . 0.9800 ?
    C22 C23 . 1.512(3) ?
    C22 H22A . 0.9900 ?
    C22 H22B . 0.9900 ?
    C23 C24 . 1.392(3) ?
    C23 C28 . 1.397(3) ?
    C24 C25 . 1.390(3) ?
    C24 H24 . 0.9500 ?
    C25 C26 . 1.380(4) ?
    C25 H25 . 0.9500 ?
    C26 C27 . 1.380(3) ?
    C26 H26 . 0.9500 ?
    C27 C28 . 1.378(3) ?
    C27 H27 . 0.9500 ?
    C28 H28 . 0.9500 ?
loop_
    _geom_angle_atom_site_label_1
    _geom_angle_atom_site_label_2
    _geom_angle_atom_site_label_3
    _geom_angle_site_symmetry_1
    _geom_angle_site_symmetry_3
    _geom_angle
    _geom_angle_publ_flag
    O1 S1 O2 . . 119.38(10) ?
    O1 S1 N1 . . 107.57(11) ?
    O2 S1 N1 . . 106.73(10) ?
    O1 S1 C1 . . 106.72(10) ?
    O2 S1 C1 . . 106.66(10) ?
    N1 S1 C1 . . 109.56(10) ?
    C15 O3 H3O . . 104.1(18) ?
    C17 O5 C18 . . 120.63(16) ?
    C14 N1 C7 . . 117.84(19) ?
    C14 N1 S1 . . 121.78(15) ?
    C7 N1 S1 . . 120.07(16) ?
    C17 N2 C16 . . 122.62(17) ?
    C17 N2 H2N . . 119.9(15) ?
    C16 N2 H2N . . 117.3(15) ?
    C2 C1 C6 . . 120.7(2) ?
    C2 C1 S1 . . 119.32(17) ?
    C6 C1 S1 . . 119.95(18) ?
    C3 C2 C1 . . 119.8(2) ?
    C3 C2 H2 . . 120.1 ?
    C1 C2 H2 . . 120.1 ?
    C4 C3 C2 . . 118.1(2) ?
    C4 C3 H3 . . 121.0 ?
    C2 C3 H3 . . 121.0 ?
    F1 C4 C3 . . 118.1(2) ?
    F1 C4 C5 . . 118.4(2) ?
    C3 C4 C5 . . 123.5(2) ?
    C4 C5 C6 . . 118.8(2) ?
    C4 C5 H5 . . 120.6 ?
    C6 C5 H5 . . 120.6 ?
    C5 C6 C1 . . 119.0(2) ?
    C5 C6 H6 . . 120.5 ?
    C1 C6 H6 . . 120.5 ?
    N1 C7 C8 . . 111.22(18) ?
    N1 C7 H7A . . 109.4 ?
    C8 C7 H7A . . 109.4 ?
    N1 C7 H7B . . 109.4 ?
    C8 C7 H7B . . 109.4 ?
    H7A C7 H7B . . 108.0 ?
    C13 C8 C9 . . 118.4(2) ?
    C13 C8 C7 . . 121.49(19) ?
    C9 C8 C7 . . 120.1(2) ?
    C10 C9 C8 . . 120.3(2) ?
    C10 C9 H9 . . 119.8 ?
    C8 C9 H9 . . 119.8 ?
    C11 C10 C9 . . 120.3(2) ?
    C11 C10 H10 . . 119.8 ?
    C9 C10 H10 . . 119.8 ?
    C12 C11 C10 . . 119.8(2) ?
    C12 C11 H11 . . 120.1 ?
    C10 C11 H11 . . 120.1 ?
    C11 C12 C13 . . 119.8(2) ?
    C11 C12 H12 . . 120.1 ?
    C13 C12 H12 . . 120.1 ?
    C8 C13 C12 . . 121.3(2) ?
    C8 C13 H13 . . 119.3 ?
    C12 C13 H13 . . 119.3 ?
    N1 C14 C15 . . 115.05(17) ?
    N1 C14 H14A . . 108.5 ?
    C15 C14 H14A . . 108.5 ?
    N1 C14 H14B . . 108.5 ?
    C15 C14 H14B . . 108.5 ?
    H14A C14 H14B . . 107.5 ?
    O3 C15 C14 . . 110.10(17) ?
    O3 C15 C16 . . 109.35(16) ?
    C14 C15 C16 . . 109.39(16) ?
    O3 C15 H15 . . 109.3 ?
    C14 C15 H15 . . 109.3 ?
    C16 C15 H15 . . 109.3 ?
    N2 C16 C22 . . 109.95(16) ?
    N2 C16 C15 . . 109.11(16) ?
    C22 C16 C15 . . 112.91(16) ?
    N2 C16 H16 . . 108.3 ?
    C22 C16 H16 . . 108.3 ?
    C15 C16 H16 . . 108.3 ?
    O4 C17 N2 . . 125.01(19) ?
    O4 C17 O5 . . 125.03(18) ?
    N2 C17 O5 . . 109.95(17) ?
    O5 C18 C20 . . 101.61(16) ?
    O5 C18 C21 . . 110.29(17) ?
    C20 C18 C21 . . 111.49(18) ?
    O5 C18 C19 . . 110.33(17) ?
    C20 C18 C19 . . 110.02(19) ?
    C21 C18 C19 . . 112.58(18) ?
    C18 C19 H19A . . 109.5 ?
    C18 C19 H19B . . 109.5 ?
    H19A C19 H19B . . 109.5 ?
    C18 C19 H19C . . 109.5 ?
    H19A C19 H19C . . 109.5 ?
    H19B C19 H19C . . 109.5 ?
    C18 C20 H20A . . 109.5 ?
    C18 C20 H20B . . 109.5 ?
    H20A C20 H20B . . 109.5 ?
    C18 C20 H20C . . 109.5 ?
    H20A C20 H20C . . 109.5 ?
    H20B C20 H20C . . 109.5 ?
    C18 C21 H21A . . 109.5 ?
    C18 C21 H21B . . 109.5 ?
    H21A C21 H21B . . 109.5 ?
    C18 C21 H21C . . 109.5 ?
    H21A C21 H21C . . 109.5 ?
    H21B C21 H21C . . 109.5 ?
    C23 C22 C16 . . 112.36(17) ?
    C23 C22 H22A . . 109.1 ?
    C16 C22 H22A . . 109.1 ?
    C23 C22 H22B . . 109.1 ?
    C16 C22 H22B . . 109.1 ?
    H22A C22 H22B . . 107.9 ?
    C24 C23 C28 . . 118.0(2) ?
    C24 C23 C22 . . 121.33(19) ?
    C28 C23 C22 . . 120.64(19) ?
    C25 C24 C23 . . 121.0(2) ?
    C25 C24 H24 . . 119.5 ?
    C23 C24 H24 . . 119.5 ?
    C26 C25 C24 . . 119.6(2) ?
    C26 C25 H25 . . 120.2 ?
    C24 C25 H25 . . 120.2 ?
    C25 C26 C27 . . 120.3(2) ?
    C25 C26 H26 . . 119.8 ?
    C27 C26 H26 . . 119.8 ?
    C28 C27 C26 . . 119.9(2) ?
    C28 C27 H27 . . 120.0 ?
    C26 C27 H27 . . 120.0 ?
    C27 C28 C23 . . 121.1(2) ?
    C27 C28 H28 . . 119.4 ?
    C23 C28 H28 . . 119.4 ?
loop_
    _geom_torsion_atom_site_label_1
    _geom_torsion_atom_site_label_2
    _geom_torsion_atom_site_label_3
    _geom_torsion_atom_site_label_4
    _geom_torsion_site_symmetry_1
    _geom_torsion_site_symmetry_2
    _geom_torsion_site_symmetry_3
    _geom_torsion_site_symmetry_4
    _geom_torsion
    _geom_torsion_publ_flag
    O1 S1 N1 C14 . . . . -152.35(16) ?
    O2 S1 N1 C14 . . . . -23.12(19) ?
    C1 S1 N1 C14 . . . . 92.00(18) ?
    O1 S1 N1 C7 . . . . 34.24(19) ?
    O2 S1 N1 C7 . . . . 163.48(15) ?
    C1 S1 N1 C7 . . . . -81.40(18) ?
    O1 S1 C1 C2 . . . . 135.22(18) ?
    O2 S1 C1 C2 . . . . 6.6(2) ?
    N1 S1 C1 C2 . . . . -108.60(19) ?
    O1 S1 C1 C6 . . . . -45.3(2) ?
    O2 S1 C1 C6 . . . . -173.95(17) ?
    N1 S1 C1 C6 . . . . 70.89(19) ?
    C6 C1 C2 C3 . . . . -0.7(3) ?
    S1 C1 C2 C3 . . . . 178.78(18) ?
    C1 C2 C3 C4 . . . . -0.8(4) ?
    C2 C3 C4 F1 . . . . -178.3(2) ?
    C2 C3 C4 C5 . . . . 1.8(4) ?
    F1 C4 C5 C6 . . . . 178.8(2) ?
    C3 C4 C5 C6 . . . . -1.2(4) ?
    C4 C5 C6 C1 . . . . -0.3(3) ?
    C2 C1 C6 C5 . . . . 1.3(3) ?
    S1 C1 C6 C5 . . . . -178.21(18) ?
    C14 N1 C7 C8 . . . . 58.6(3) ?
    S1 N1 C7 C8 . . . . -127.76(17) ?
    N1 C7 C8 C13 . . . . -112.8(2) ?
    N1 C7 C8 C9 . . . . 68.8(3) ?
    C13 C8 C9 C10 . . . . 0.1(3) ?
    C7 C8 C9 C10 . . . . 178.6(2) ?
    C8 C9 C10 C11 . . . . -0.9(4) ?
    C9 C10 C11 C12 . . . . 0.9(4) ?
    C10 C11 C12 C13 . . . . -0.2(4) ?
    C9 C8 C13 C12 . . . . 0.6(3) ?
    C7 C8 C13 C12 . . . . -177.9(2) ?
    C11 C12 C13 C8 . . . . -0.5(4) ?
    C7 N1 C14 C15 . . . . 66.9(2) ?
    S1 N1 C14 C15 . . . . -106.61(19) ?
    N1 C14 C15 O3 . . . . 62.2(2) ?
    N1 C14 C15 C16 . . . . -177.57(18) ?
    C17 N2 C16 C22 . . . . 135.09(19) ?
    C17 N2 C16 C15 . . . . -100.6(2) ?
    O3 C15 C16 N2 . . . . -170.49(15) ?
    C14 C15 C16 N2 . . . . 68.9(2) ?
    O3 C15 C16 C22 . . . . -47.9(2) ?
    C14 C15 C16 C22 . . . . -168.55(17) ?
    C16 N2 C17 O4 . . . . 4.3(3) ?
    C16 N2 C17 O5 . . . . -176.89(17) ?
    C18 O5 C17 O4 . . . . 4.3(3) ?
    C18 O5 C17 N2 . . . . -174.58(17) ?
    C17 O5 C18 C20 . . . . 174.12(18) ?
    C17 O5 C18 C21 . . . . -67.5(2) ?
    C17 O5 C18 C19 . . . . 57.5(2) ?
    N2 C16 C22 C23 . . . . -56.3(2) ?
    C15 C16 C22 C23 . . . . -178.44(17) ?
    C16 C22 C23 C24 . . . . 112.4(2) ?
    C16 C22 C23 C28 . . . . -67.9(2) ?
    C28 C23 C24 C25 . . . . -0.5(3) ?
    C22 C23 C24 C25 . . . . 179.28(19) ?
    C23 C24 C25 C26 . . . . 0.9(3) ?
    C24 C25 C26 C27 . . . . -0.4(3) ?
    C25 C26 C27 C28 . . . . -0.6(4) ?
    C26 C27 C28 C23 . . . . 1.1(3) ?
    C24 C23 C28 C27 . . . . -0.5(3) ?
    C22 C23 C28 C27 . . . . 179.71(19) ?
loop_
    _geom_hbond_atom_site_label_D
    _geom_hbond_atom_site_label_H
    _geom_hbond_atom_site_label_A
    _geom_hbond_site_symmetry_A
    _geom_hbond_distance_DH
    _geom_hbond_distance_HA
    _geom_hbond_distance_DA
    _geom_hbond_angle_DHA
    N2 H2n O4 1_655 0.882(17) 2.363(17) 3.179(2) 154.0(17)
    O3 H3o O2 1_655 0.84(2) 2.08(2) 2.904(2) 166(3)
    C7 H7A O2 1_655 0.99 2.56 3.405(3) 143
    C22 H22A O4 1_655 0.99 2.57 3.358(2) 137
    C20 H20C Cg1 1_454 0.98 2.78 3.719(2) 160
