# Supplementary material for: (2S,3R)-tert-Butyl N-[4-(N-benzyl-4-fluoro­benzene­sulfonamido)-3-hy­droxy-1-phenyl­butan-2-yl]carbamate
Source: Acta Crystallogr Sect E Struct Rep Online. 2012 Mar 21;68(Pt 4):o1138–9. doi: 10.1107/S1600536812011440 (PMC3344084; doi:10.1107/S1600536812011440)
Supplement: Supplementary file 2 [file e-68-o1138-Isup2.hkl]

#
# h,k,l, Fc-squared, Fo-squared, sigma(Fo-squared) and status flag
#
data_I
_shelx_title '  1000'
_shelx_refln_list_code          4
_shelx_F_calc_maximum       96.42
_exptl_crystal_F_000       560.00
_reflns_d_resolution_high  0.7697
 
loop_
 _symmetry_equiv_pos_as_xyz
 'x, y, z'
 '-x, y+1/2, -z'
 
_cell_length_a     5.4116
_cell_length_b    25.5513
_cell_length_c     9.8615
_cell_angle_alpha  90.000
_cell_angle_beta  101.641
_cell_angle_gamma  90.000
 
_shelx_F_squared_multiplier     1.000
 
loop_
 _refln_index_h
 _refln_index_k
 _refln_index_l
 _refln_F_squared_calc
 _refln_F_squared_meas
 _refln_F_squared_sigma
 _refln_observed_status
   1 -32   0       17.65       25.20      6.49 o
   1 -31   0        0.51       11.09      6.38 o
   2 -31   0       80.19       95.81     10.60 o
   0 -30   0       47.29       49.79      8.29 o
   1 -30   0        5.45        3.35      5.17 o
   2 -30   0      143.52      144.17     16.49 o
   1 -29   0       47.57       56.93      9.52 o
   2 -29   0        6.57       13.26      9.59 o
   3 -29   0       41.46       50.03     12.48 o
   0 -28   0       99.26       95.86     12.53 o
   1 -28   0      222.69      270.03     27.50 o
   2 -28   0      126.42      118.01     15.79 o
   3 -28   0      107.15       83.71     15.61 o
   1 -27   0       22.21       19.51      4.17 o
   2 -27   0       35.74       44.81     10.60 o
   3 -27   0        9.54       21.33      9.91 o
   4 -27   0       52.71       57.47     12.71 o
   0 -26   0       57.53       92.77     10.31 o
   1 -26   0      346.88      362.54     23.78 o
   2 -26   0       25.47       35.65      8.70 o
   3 -26   0      131.04      144.37     18.21 o
   4 -26   0       34.70       41.78     11.13 o
   1 -25   0      107.09      112.63      7.99 o
   2 -25   0       14.18        8.34      7.05 o
   3 -25   0        4.87       -2.52      8.07 o
   4 -25   0       18.51       12.56      7.89 o
   0 -24   0      305.31      291.57     22.88 o
   1 -24   0      130.61      158.38      9.41 o
   2 -24   0      251.39      264.21     20.34 o
   3 -24   0      188.35      199.51     15.76 o
   4 -24   0        1.61       -1.82      6.77 o
   1 -23   0       66.46       63.98      5.00 o
   2 -23   0       29.52       24.19      7.42 o
   3 -23   0       90.00       81.76     12.24 o
   4 -23   0       36.32       36.90     10.45 o
   0 -22   0       59.59       62.02      5.66 o
   1 -22   0      202.11      202.69      9.40 o
   2 -22   0      529.12      569.16     32.69 o
   3 -22   0        8.83       -0.72      5.56 o
   4 -22   0       71.10       72.66     12.58 o
   5 -22   0       51.74       54.33     15.11 o
   1 -21   0      254.82      251.86     10.05 o
   2 -21   0      153.30      183.01     14.61 o
   3 -21   0      200.73      219.94     20.57 o
   4 -21   0       22.73       20.69      7.31 o
   5 -21   0        3.42       20.54     13.18 o
   0 -20   0      173.75      183.09      8.86 o
   1 -20   0      459.44      443.53     13.19 o
   2 -20   0      293.57      303.16     12.08 o
   3 -20   0       67.04       90.26      9.61 o
   4 -20   0      175.32      199.04     19.36 o
   5 -20   0       44.64       47.15     13.48 o
   1 -19   0       40.05       39.78      3.85 o
   2 -19   0      681.21      679.32     22.63 o
   3 -19   0       50.34       53.72      8.70 o
   4 -19   0       14.48        7.71      6.58 o
   5 -19   0       24.84        2.22     10.96 o
   0 -18   0      616.38      616.20     21.74 o
   1 -18   0      447.99      453.30     11.30 o
   2 -18   0      631.46      674.19     19.17 o
   3 -18   0      346.29      396.22     24.67 o
   4 -18   0       53.75       43.07      7.54 o
   5 -18   0       32.37       16.88     12.63 o
   1 -17   0      184.35      197.67      6.25 o
   2 -17   0      329.32      338.08     11.35 o
   3 -17   0      302.02      345.20     21.15 o
   4 -17   0       50.02       55.22     10.08 o
   5 -17   0       50.62       43.02     14.72 o
   0 -16   0      420.52      460.60     12.79 o
   1 -16   0       55.05       53.52      3.59 o
   2 -16   0      351.07      358.68     11.10 o
   3 -16   0       50.29       44.24      4.14 o
   4 -16   0      303.59      304.75     24.87 o
   5 -16   0      232.30      245.51     23.51 o
   6 -16   0        4.26        9.87     13.34 o
   1 -15   0      466.86      494.58     11.56 o
   2 -15   0      412.67      413.40     12.12 o
   3 -15   0      120.22      119.23      8.76 o
   4 -15   0       22.74       23.17      6.64 o
   5 -15   0       97.37       82.62     13.07 o
   6 -15   0       40.05       35.17     15.47 o
   0 -14   0      237.20      247.01      8.17 o
   1 -14   0       47.48       41.80      2.48 o
   2 -14   0      285.71      270.33      7.47 o
   3 -14   0      420.51      435.08     17.01 o
   4 -14   0      148.93      129.72     14.18 o
   5 -14   0      110.54      118.07     16.22 o
   6 -14   0       60.52       56.81     12.97 o
   1 -13   0      879.88      920.77     17.15 o
   2 -13   0      357.25      360.79     11.53 o
   3 -13   0      306.56      319.47     15.68 o
   4 -13   0      213.37      220.17     16.64 o
   5 -13   0       39.27       44.12      8.77 o
   6 -13   0       54.85       74.75     14.57 o
   0 -12   0     2019.83     2111.34     69.79 o
   1 -12   0      713.96      719.08     14.24 o
   2 -12   0      436.70      427.96     10.27 o
   3 -12   0       18.05       20.63      3.13 o
   4 -12   0      160.78      175.74     14.69 o
   5 -12   0       67.58       81.50     10.17 o
   6 -12   0       92.45       91.42     18.48 o
   1 -11   0      764.52      756.17     14.15 o
   2 -11   0      186.67      171.33      6.84 o
   3 -11   0      130.53      116.45      6.24 o
   4 -11   0      510.65      506.95     31.25 o
   5 -11   0       84.12       77.48     10.42 o
   6 -11   0      199.15      209.40     25.46 o
   0 -10   0     2249.94     2100.55     62.46 o
   1 -10   0      133.71      122.35      3.52 o
   2 -10   0      414.09      416.26      9.21 o
   3 -10   0      475.96      462.70     27.15 o
   5 -10   0       54.25       67.65      9.04 o
   6 -10   0       45.45       46.47      9.67 o
   1  -9   0      876.76      843.96     14.41 o
   2  -9   0      577.18      596.96     12.97 o
   3  -9   0      349.62      386.59     20.65 o
   5  -9   0       23.44       23.00      9.14 o
   6  -9   0       70.75       85.57     12.34 o
   0  -8   0     2464.40     2261.67     70.55 o
   1  -8   0     1169.75     1041.16     23.04 o
   2  -8   0      692.95      647.21     14.49 o
   3  -8   0       74.89       74.39      7.10 o
   4  -8   0      189.40      181.49     12.43 o
   5  -8   0      162.11      181.09     19.92 o
   6  -8   0       41.15       23.35      9.01 o
   1  -7   0     3089.46     2941.35     72.32 o
   2  -7   0      206.35      200.43      5.41 o
   3  -7   0      151.64      131.99      7.83 o
   4  -7   0      216.28      205.70     14.62 o
   5  -7   0      298.12      303.98     23.38 o
   6  -7   0       95.16       99.67     15.04 o
   0  -6   0     2007.00     1866.82     58.42 o
   1  -6   0      605.19      569.98     13.38 o
   2  -6   0      521.78      543.73     17.89 o
   3  -6   0     1023.34      946.61     50.61 o
   4  -6   0      682.66      721.64     33.83 o
   5  -6   0      230.20      211.94     21.44 o
   6  -6   0      154.17      153.72     15.07 o
   1  -5   0      537.96      482.84     13.08 o
   2  -5   0      332.28      304.45     14.48 o
   3  -5   0      590.12      561.45     25.22 o
   4  -5   0       62.08       71.90      8.39 o
   5  -5   0       98.74       74.80     10.56 o
   6  -5   0       22.23       39.58     10.40 o
   1  -4   0     7368.67     7076.49    480.14 o
   2  -4   0       60.80       50.38      3.31 o
   3  -4   0      303.56      301.94     32.96 o
   4  -4   0       91.58       85.11      7.17 o
   5  -4   0       39.77       33.81      9.21 o
   6  -4   0       81.04       79.21     12.67 o
   1  -3   0     3576.65     3369.22    153.51 o
   2  -3   0       69.11       67.29      3.48 o
   3  -3   0       12.04       10.18      3.76 o
   4  -3   0        6.21        4.59      1.71 o
   5  -3   0      135.97      139.08     12.65 o
   6  -3   0      135.57      152.75     17.36 o
   1  -2   0     1320.88     1169.00     43.47 o
   2  -2   0      396.72      361.46     11.48 o
   3  -2   0        5.98        5.89      1.64 o
   4  -2   0      926.70      852.38     50.57 o
   5  -2   0      255.95      294.07     14.61 o
   6  -2   0      246.50      348.30     23.82 o
   1  -1   0     2783.21     2599.04    116.42 o
   2  -1   0      517.99      509.27     17.50 o
   3  -1   0      248.25      224.29      8.08 o
   4  -1   0        2.44       14.15      8.46 o
   5  -1   0      524.80      614.56     40.36 o
   6  -1   0       46.32       55.84     13.85 o
   1   0   0      221.20      198.61      6.60 o
   2   0   0      102.89       91.05      2.56 o
   3   0   0       83.44       73.64      3.82 o
   4   0   0       34.40       28.09      4.11 o
   5   0   0      221.80      255.78     22.63 o
   6   0   0       53.11       52.08      9.66 o
   1   1   0     2785.30     2343.85     80.92 o
   2   1   0      519.64      522.65     14.06 o
   3   1   0      243.60      236.79      6.56 o
   4   1   0        3.09       11.16      9.10 o
   5   1   0      531.92      507.56     32.61 o
   6   1   0       43.93       43.49     11.21 o
   1   2   0     1300.55     1202.68     29.55 o
   2   2   0      386.87      355.17      8.70 o
   3   2   0        7.49        7.08      1.88 o
   4   2   0      934.43      847.85     32.07 o
   5   2   0      258.79      250.61     18.73 o
   6   2   0      243.84      229.10     24.27 o
   1   3   0     3570.22     3233.94    138.54 o
   2   3   0       70.59       72.03      2.54 o
   3   3   0       13.18       10.29      1.89 o
   4   3   0        5.48        7.42      2.15 o
   5   3   0      133.78      123.84     13.39 o
   6   3   0      132.13      142.66     13.95 o
   0   4   0     8204.83     3524.29    540.17 o
   1   4   0     7323.16     7105.81    273.73 o
   2   4   0       65.36       59.63      1.86 o
   3   4   0      314.06      321.19      8.53 o
   4   4   0       86.28       94.01      8.61 o
   5   4   0       41.30       35.64      4.26 o
   6   4   0       77.69       87.87     12.52 o
   1   5   0      537.64      511.41     14.72 o
   2   5   0      328.40      294.45      6.54 o
   3   5   0      592.33      590.88     17.06 o
   4   5   0       61.63       56.81      3.79 o
   5   5   0      101.73       95.30      9.71 o
   6   5   0       22.89       17.05      8.49 o
   0   6   0     2017.99     1935.08     56.98 o
   1   6   0      589.14      552.13     11.76 o
   2   6   0      540.25      565.31     12.04 o
   3   6   0     1031.29     1007.37     24.85 o
   4   6   0      689.45      658.52     22.61 o
   5   6   0      235.24      229.00     11.00 o
   6   6   0      150.20      127.67     15.14 o
   1   7   0     3095.14     2993.19     59.93 o
   2   7   0      210.37      209.43      5.10 o
   3   7   0      149.93      149.38      4.76 o
   4   7   0      213.25      208.14     14.20 o
   5   7   0      299.76      307.23     14.94 o
   6   7   0       94.15       85.87     13.38 o
   0   8   0     2507.54     2474.16     74.05 o
   1   8   0     1152.20     1057.64     20.74 o
   2   8   0      702.47      690.09     15.69 o
   3   8   0       80.69       80.15      3.81 o
   4   8   0      189.41      186.03      8.07 o
   5   8   0      156.31      171.69     12.84 o
   6   8   0       39.43       -1.03      9.57 o
   1   9   0      878.07      858.38     16.67 o
   2   9   0      572.58      600.54     11.94 o
   3   9   0      350.83      371.03      8.44 o
   4   9   0      352.91      374.32     11.65 o
   5   9   0       23.69       24.17      3.69 o
   6   9   0       73.23       83.42     14.32 o
   0  10   0     2225.58     2087.86     59.43 o
   1  10   0      126.57      113.14      4.22 o
   2  10   0      429.04      427.05      9.33 o
   3  10   0      475.15      465.66     10.98 o
   4  10   0      345.45      372.72     16.17 o
   5  10   0       54.70       60.28      4.80 o
   6  10   0       44.22       62.15     10.29 o
   1  11   0      767.35      810.25     14.02 o
   2  11   0      188.83      162.17      6.80 o
   3  11   0      127.21      122.62      7.58 o
   4  11   0      505.45      471.41     15.99 o
   5  11   0       83.46       88.02      6.78 o
   6  11   0      201.66      178.69     19.20 o
   0  12   0     1983.83     2268.55     55.82 o
   1  12   0      735.53      738.86     16.51 o
   2  12   0      421.51      428.75      9.46 o
   3  12   0       15.51       15.88      1.77 o
   4  12   0      168.39      164.89      9.41 o
   5  12   0       65.91       81.80      6.53 o
   6  12   0       90.75      110.90     11.50 o
   1  13   0      878.94      950.30     19.20 o
   2  13   0      357.21      342.61      9.59 o
   3  13   0      303.55      301.53      9.18 o
   4  13   0      210.89      218.72     11.38 o
   5  13   0       39.31       38.51      5.42 o
   6  13   0       57.33       73.37      9.57 o
   0  14   0      247.45      272.17      8.97 o
   1  14   0       46.32       34.89      2.20 o
   2  14   0      275.60      267.50      7.93 o
   3  14   0      426.01      419.25     16.94 o
   4  14   0      145.61      149.33      9.23 o
   5  14   0      114.97      125.59      8.40 o
   6  14   0       58.36       55.13      9.07 o
   1  15   0      469.24      494.49     12.31 o
   2  15   0      416.90      408.67     11.99 o
   3  15   0      120.12      116.70      5.43 o
   4  15   0       24.06       25.58      4.11 o
   5  15   0       97.84       88.13      8.67 o
   6  15   0       39.43       42.71      8.72 o
   0  16   0      434.25      482.94     22.78 o
   1  16   0       59.59       57.57      3.35 o
   2  16   0      340.81      375.76     11.98 o
   3  16   0       47.97       43.38      3.61 o
   4  16   0      311.94      346.91     19.42 o
   5  16   0      233.84      249.09     20.41 o
   6  16   0        4.88       11.60      6.56 o
   1  17   0      186.31      231.76      9.70 o
   2  17   0      330.77      323.82     11.80 o
   3  17   0      303.25      290.08     13.34 o
   4  17   0       48.23       50.32      4.81 o
   5  17   0       50.69       45.90      7.54 o
   0  18   0      631.71      705.93     35.09 o
   1  18   0      443.04      456.92     22.67 o
   2  18   0      634.22      657.20     21.94 o
   3  18   0      341.43      356.15     16.30 o
   4  18   0       50.87       47.08      9.46 o
   5  18   0       32.83       35.95      7.31 o
   1  19   0       40.06       39.83      3.73 o
   2  19   0      684.90      704.05     39.61 o
   3  19   0       50.51       48.72      9.03 o
   4  19   0       15.45        9.98      8.47 o
   5  19   0       24.25       29.73     10.03 o
   0  20   0      167.34      136.61     12.04 o
   1  20   0      453.14      472.06     17.31 o
   2  20   0      294.42      290.18     25.70 o
   3  20   0       68.60       80.69     11.53 o
   4  20   0      174.99      175.15     16.99 o
   5  20   0       46.32       45.96     13.11 o
   1  21   0      255.43      276.60     29.64 o
   2  21   0      151.51      145.88     10.83 o
   3  21   0      201.04      242.96     20.90 o
   4  21   0       22.13        3.52      9.05 o
   5  21   0        3.77       10.09     12.11 o
   0  22   0       62.71       56.27      7.77 o
   1  22   0      201.79      218.06     34.15 o
   2  22   0      525.37      530.92     24.97 o
   3  22   0        9.35        7.63      7.94 o
   4  22   0       70.54       68.94     12.86 o
   5  22   0       49.40       69.27     14.95 o
   1  23   0       66.97       78.69      7.34 o
   2  23   0       28.70       22.28      5.49 o
   3  23   0       89.40       77.76     13.43 o
   4  23   0       37.41       37.84     10.60 o
   0  24   0      297.40      325.92     26.90 o
   1  24   0      129.35      147.10     11.07 o
   2  24   0      252.89      237.93     16.95 o
   4  24   0        1.92        6.98      7.88 o
   1  25   0      106.28       81.59      8.54 o
   2  25   0       13.59       10.80      5.81 o
   3  25   0        4.62        1.02      7.85 o
   4  25   0       19.17       13.35     10.27 o
   0  26   0       61.88       83.68     14.15 o
   1  26   0      352.25      355.09     20.88 o
   2  26   0       24.80       20.75      7.29 o
   3  26   0      129.60      124.69     20.35 o
   4  26   0       35.15       44.40     14.35 o
   1  27   0       22.05       16.38      6.94 o
   2  27   0       35.48       42.97     14.54 o
   3  27   0        9.43        3.23     12.08 o
   0  28   0       98.53      119.19     18.39 o
   1  28   0      224.16      253.01     21.02 o
   2  28   0      123.88      117.33     19.55 o
   3  28   0      106.89      100.34     17.75 o
   1  29   0       46.94       41.97      9.34 o
   2  29   0        6.26       12.91      9.51 o
   3  29   0       40.36       48.28     16.77 o
   0  30   0       48.82       45.65     10.56 o
   1  30   0        6.06        7.29      7.29 o
   2  30   0      142.41      137.55     19.20 o
   1  31   0        0.56       -1.35      6.79 o
   2  31   0       79.69       80.26     18.98 o
   0  32   0      120.33      146.84     23.45 o
   1  32   0       15.79        2.51     11.33 o
   1 -32   1       73.79       91.35     12.35 o
  -2 -31   1       74.25       89.70     15.01 o
   0 -31   1       59.88       69.26     11.17 o
   1 -31   1       18.66       18.35      7.58 o
  -3 -30   1       14.55       16.19      8.00 o
  -2 -30   1       67.34       72.57     12.85 o
  -1 -30   1       46.20       68.21     10.63 o
   0 -30   1       33.94       42.02      8.99 o
   1 -30   1      181.92      205.87     21.76 o
   2 -30   1       41.70       68.25     12.55 o
  -3 -29   1       10.22        3.00      8.40 o
  -2 -29   1        1.73       -1.38      4.83 o
  -1 -29   1       12.65        8.46      4.38 o
   0 -29   1        7.91        8.54      5.81 o
   1 -29   1       42.47       37.38      7.89 o
   2 -29   1       41.98       56.19     12.55 o
   3 -29   1       48.16       58.28     13.57 o
  -3 -28   1      105.13      138.44     15.51 o
  -2 -28   1       34.06       39.53      8.21 o
  -1 -28   1       88.49       91.97      6.92 o
   0 -28   1       92.84       98.56     10.27 o
   1 -28   1      123.33      141.27     23.25 o
   2 -28   1       42.80       53.27      9.94 o
   3 -28   1       46.58       37.36     11.32 o
  -4 -27   1       12.26       10.04      8.94 o
  -3 -27   1       26.39       10.50      9.03 o
  -2 -27   1       97.96      104.94     13.20 o
  -1 -27   1       22.12       27.36      4.45 o
   0 -27   1        0.90        0.10      3.68 o
   1 -27   1        0.96        1.82      4.17 o
   2 -27   1       31.66       30.89      6.54 o
   3 -27   1       88.92      101.86     16.76 o
  -4 -26   1       29.44       30.02      9.67 o
  -3 -26   1      108.05      101.38     13.87 o
  -2 -26   1      280.98      298.15     21.74 o
  -1 -26   1      150.13      151.15     10.45 o
   0 -26   1        9.62        9.67      2.83 o
   1 -26   1       53.80       66.24      8.13 o
   2 -26   1       42.01       42.61      7.43 o
   3 -26   1       88.94       97.54     14.80 o
   4 -26   1       59.69       81.21     15.95 o
  -4 -25   1       46.13       33.61     10.97 o
  -3 -25   1       17.38       18.33      6.05 o
  -2 -25   1       41.90       48.53      6.82 o
  -1 -25   1      108.00      101.23      7.22 o
   0 -25   1       11.70       13.63      3.28 o
   1 -25   1       55.09       51.82      4.69 o
   2 -25   1       26.75       22.89      5.99 o
   3 -25   1        7.47       20.21      9.46 o
   4 -25   1        1.54       14.73     12.01 o
  -4 -24   1       23.02       27.26      9.07 o
  -3 -24   1      151.04      168.20     17.92 o
  -2 -24   1      126.32      153.90     10.39 o
  -1 -24   1       36.07       33.90      4.06 o
   0 -24   1      218.88      208.70     13.09 o
   1 -24   1      261.12      302.93     13.48 o
   2 -24   1      178.54      164.12     12.19 o
   3 -24   1       85.64       87.28     12.95 o
   4 -24   1       14.79       18.93     12.12 o
  -5 -23   1       36.29       57.09     12.72 o
  -4 -23   1       17.96       13.73     10.42 o
  -3 -23   1       44.16       39.18     12.18 o
  -2 -23   1       68.88       73.89      7.06 o
  -1 -23   1      165.48      173.35     10.56 o
   0 -23   1      207.75      238.53     11.04 o
   1 -23   1       17.23       10.05      6.53 o
   2 -23   1      270.83      297.45     16.36 o
   3 -23   1       25.10       16.27      9.55 o
   4 -23   1       23.93        9.34     10.25 o
  -5 -22   1       46.48       54.78     10.82 o
  -4 -22   1       73.64       94.46     14.87 o
  -3 -22   1       70.74       79.22     12.05 o
  -2 -22   1      359.64      348.03     17.66 o
  -1 -22   1      659.60      646.89     23.60 o
   0 -22   1      352.99      362.78     14.57 o
   1 -22   1       71.30       71.81      4.67 o
   2 -22   1      306.81      321.00     22.23 o
   3 -22   1       38.00       38.59      6.38 o
   4 -22   1        1.30        4.52     10.18 o
   5 -22   1        3.43        4.55     10.55 o
  -5 -21   1       53.94       69.52     12.41 o
  -4 -21   1       15.46       21.71      9.18 o
  -3 -21   1      291.39      264.39     36.21 o
  -2 -21   1      129.59      131.23      8.49 o
  -1 -21   1       78.64       73.82      4.77 o
   0 -21   1        5.04        3.75      2.36 o
   1 -21   1       13.21       15.90      2.51 o
   2 -21   1      140.68      171.71     17.04 o
   3 -21   1        9.08        9.93      4.70 o
   4 -21   1        6.37       14.26     10.82 o
   5 -21   1       89.28       82.30     14.58 o
  -5 -20   1        8.99       14.93      9.12 o
  -4 -20   1      131.30      143.74     15.50 o
  -3 -20   1      111.44      130.48      9.32 o
  -2 -20   1      378.89      378.81     18.61 o
  -1 -20   1        7.24        7.83      2.76 o
   0 -20   1      376.15      390.81     13.74 o
   1 -20   1      474.88      460.32     15.53 o
   2 -20   1        5.12        5.07      3.30 o
   3 -20   1      138.29      159.33     11.12 o
   4 -20   1      160.95      144.71     18.01 o
   5 -20   1       15.56       -1.30      8.40 o
  -5 -19   1       30.35       34.98     11.54 o
  -4 -19   1       99.29       93.11     10.81 o
  -3 -19   1       47.82       35.48      7.33 o
  -2 -19   1      183.59      166.36     10.86 o
  -1 -19   1       96.98      105.04      5.65 o
   0 -19   1      269.74      259.79     13.10 o
   1 -19   1       35.90       34.92      2.93 o
   2 -19   1      284.09      268.37     10.83 o
   3 -19   1       41.84       38.25      8.46 o
   4 -19   1       83.89       87.73     10.84 o
   5 -19   1       21.54       13.92      8.68 o
  -5 -18   1       28.40       50.78     10.52 o
  -4 -18   1       21.51       16.51      8.30 o
  -3 -18   1      792.33      773.52     24.65 o
  -2 -18   1      312.44      291.52     11.40 o
  -1 -18   1      644.61      592.90     16.91 o
   0 -18   1      109.25      106.36      7.12 o
   1 -18   1        1.90        2.10      1.54 o
   2 -18   1      833.18      812.80     28.60 o
   3 -18   1      109.61      109.13      8.40 o
   4 -18   1       75.75       80.16     13.69 o
   5 -18   1      235.45      263.97     25.09 o
  -5 -17   1       73.17       65.44     13.48 o
  -4 -17   1       33.75       32.70      7.15 o
  -3 -17   1      207.07      208.81      9.22 o
  -2 -17   1      149.95      150.24      6.78 o
  -1 -17   1      225.43      233.69      7.37 o
   0 -17   1       46.08       45.05      2.96 o
   1 -17   1       72.26       58.90      3.31 o
   2 -17   1       11.87       13.25      3.25 o
   3 -17   1     1065.05     1083.22     54.78 o
   4 -17   1       39.50       39.41      9.40 o
   5 -17   1       35.52        4.49     12.41 o
  -6 -16   1        7.24        8.98      8.89 o
  -5 -16   1      175.46      158.12     20.49 o
  -4 -16   1      374.45      352.41     27.89 o
  -3 -16   1      301.62      304.29     11.37 o
  -2 -16   1      509.56      507.74     17.35 o
  -1 -16   1      173.38      175.28      6.76 o
   0 -16   1      213.75      194.11      9.22 o
   1 -16   1       12.82       11.81      1.97 o
   2 -16   1      366.63      380.00     17.33 o
   3 -16   1      882.28      931.75     34.16 o
   4 -16   1       82.09       75.93     11.32 o
   5 -16   1      376.17      402.82     32.80 o
  -6 -15   1      170.05      160.12     19.05 o
  -5 -15   1        4.62        1.95      6.95 o
  -4 -15   1      292.48      333.85     23.81 o
  -3 -15   1       36.13       35.71      4.06 o
  -2 -15   1      110.56      107.34      8.96 o
  -1 -15   1      317.08      332.58     13.33 o
   0 -15   1      134.32      136.93      4.41 o
   1 -15   1      134.53      152.25      6.23 o
   2 -15   1      134.72      141.32      6.28 o
   3 -15   1     1037.19     1042.97     29.08 o
   4 -15   1       12.09       27.73      7.24 o
   5 -15   1      272.26      272.79     26.14 o
  -6 -14   1       16.67       18.79      9.81 o
  -5 -14   1       17.16       83.45     46.21 o
  -4 -14   1       81.91       73.93     11.29 o
  -3 -14   1      715.08      733.50     19.46 o
  -2 -14   1     1233.17     1263.90     33.07 o
  -1 -14   1      108.47      108.35      4.08 o
   0 -14   1      237.23      216.47      5.86 o
   1 -14   1      466.17      464.18     15.26 o
   2 -14   1       35.86       35.06      3.28 o
   3 -14   1      456.10      469.07     13.96 o
   4 -14   1      251.38      259.73     20.66 o
   5 -14   1       62.10       50.55     10.84 o
   6 -14   1       57.94       62.49     13.05 o
  -6 -13   1       18.85       14.24     10.85 o
  -5 -13   1      214.16      240.05     19.58 o
  -4 -13   1       11.80       15.76      3.26 o
  -3 -13   1       47.60       43.33      5.57 o
  -2 -13   1      415.06      399.25     12.00 o
  -1 -13   1        2.18        1.01      1.27 o
   0 -13   1       37.20       40.42      2.31 o
   1 -13   1      938.68      956.78     22.18 o
   2 -13   1      397.82      398.99     11.63 o
   3 -13   1       49.89       52.55      4.86 o
   4 -13   1       83.93       58.27      8.39 o
   5 -13   1       69.28       89.92     10.81 o
  -6 -12   1       49.07       67.02     15.62 o
  -5 -12   1      104.03      120.36     11.34 o
  -4 -12   1      376.84      355.07     25.61 o
  -3 -12   1       85.20       83.99      4.46 o
  -2 -12   1      492.96      515.08     14.53 o
  -1 -12   1     1245.39     1261.11     23.18 o
   0 -12   1      705.91      754.57     17.13 o
   1 -12   1      105.13       98.03      3.94 o
   2 -12   1      914.78      938.01     28.92 o
   3 -12   1      986.43      959.73     35.15 o
   4 -12   1      443.74      462.96     31.66 o
   5 -12   1      103.06      103.27     14.34 o
   6 -12   1       56.73       39.41     15.23 o
  -6 -11   1       75.95       66.88     14.63 o
  -5 -11   1       55.23       55.09     10.84 o
  -4 -11   1       22.57       16.48      5.70 o
  -3 -11   1      290.97      304.32     10.15 o
  -2 -11   1     1544.99     1607.46     39.52 o
  -1 -11   1       45.82       47.72      2.21 o
   0 -11   1     3099.64     3053.05     51.84 o
   1 -11   1       57.66       55.27      4.47 o
   2 -11   1      402.34      407.37     13.39 o
   3 -11   1      120.17      125.55      6.65 o
   4 -11   1      543.97      553.15     32.28 o
   5 -11   1       72.80       76.87     13.03 o
   6 -11   1       39.75       28.00     13.22 o
  -6 -10   1        3.16       10.32      7.84 o
  -5 -10   1       59.73       82.42      9.54 o
  -4 -10   1      341.28      268.49     23.86 o
  -3 -10   1      167.06      175.20      7.52 o
  -2 -10   1     1105.61     1041.84     29.50 o
  -1 -10   1      329.11      324.35      7.43 o
   0 -10   1      725.82      684.75     12.87 o
   1 -10   1      637.24      668.09     18.69 o
   2 -10   1      309.17      293.33     10.68 o
   3 -10   1      233.60      219.50      9.41 o
   4 -10   1      269.39      206.51     16.19 o
   5 -10   1       84.30       71.07      9.44 o
   6 -10   1       62.45       58.97     12.05 o
  -6  -9   1        7.85       14.44      8.00 o
  -5  -9   1       14.36       17.40      7.57 o
  -4  -9   1       81.78       84.04      8.61 o
  -3  -9   1        0.98        0.56      1.43 o
  -2  -9   1        2.31        1.70      1.58 o
  -1  -9   1     1182.34     1140.72     27.58 o
   0  -9   1       51.56       48.57      2.07 o
   1  -9   1      431.66      410.27     11.39 o
   2  -9   1       12.24       12.27      2.56 o
   3  -9   1      157.07      143.83     18.81 o
   4  -9   1      198.83      192.34     16.63 o
   5  -9   1      223.36      236.27     17.10 o
   6  -9   1      129.68      148.93     19.19 o
  -6  -8   1      165.61      202.63     23.43 o
  -5  -8   1      171.35      157.97     16.24 o
  -4  -8   1      154.97      141.77     15.20 o
  -3  -8   1       46.43       50.58      4.62 o
  -2  -8   1      572.13      573.90     13.50 o
  -1  -8   1     3290.91     3235.20     73.37 o
   0  -8   1     1077.91      913.80     20.87 o
   1  -8   1      646.48      573.41     15.63 o
   2  -8   1      636.73      602.77     17.62 o
   3  -8   1      220.96      218.09     10.08 o
   4  -8   1       77.85       79.03      9.21 o
   5  -8   1      245.83      204.91     17.17 o
   6  -8   1        6.51       -1.50     11.26 o
  -6  -7   1      108.02      105.65     15.98 o
  -5  -7   1      103.57      120.20     10.45 o
  -4  -7   1     1166.05     1132.04     64.01 o
  -3  -7   1      106.31      105.78      7.54 o
  -2  -7   1      273.20      277.46     14.93 o
  -1  -7   1     4490.10     4447.14     93.69 o
   0  -7   1      306.88      300.54      7.20 o
   1  -7   1     1136.09     1092.86     32.95 o
   2  -7   1      270.56      262.30      9.91 o
   3  -7   1      167.06      160.16      8.99 o
   4  -7   1      263.24      260.75     18.11 o
   5  -7   1       83.94       83.18     11.59 o
   6  -7   1       86.23       92.88     12.39 o
  -5  -6   1       30.45       30.27      9.60 o
  -4  -6   1       45.48       41.61      7.17 o
  -3  -6   1      836.51      851.83     26.90 o
  -2  -6   1       58.05       56.62      3.15 o
  -1  -6   1     6219.21     5782.75    157.23 o
   0  -6   1     5377.64     5074.32    127.59 o
   1  -6   1     1917.93     1900.34     44.43 o
   2  -6   1      115.07      107.15      6.55 o
   3  -6   1      298.30      280.87      9.95 o
   4  -6   1      878.10      897.27     36.28 o
   5  -6   1      258.47      293.88     23.73 o
   6  -6   1       30.49       22.86     12.42 o
  -5  -5   1        3.63        3.57      5.24 o
  -4  -5   1      477.59      439.98     32.62 o
  -3  -5   1       27.45       27.69      2.14 o
  -2  -5   1      118.74      115.02      4.81 o
  -1  -5   1      121.62      107.60      3.30 o
   0  -5   1     8883.29     8075.62    357.48 o
   1  -5   1      596.57      527.65     11.74 o
   2  -5   1     1722.29     1722.31     51.12 o
   3  -5   1       95.96      102.84      7.74 o
   4  -5   1      931.39      904.41     50.90 o
   5  -5   1      217.12      223.20     16.97 o
   6  -5   1       94.99      116.37     15.17 o
  -6  -4   1      182.92      197.85     21.80 o
  -5  -4   1      195.88      241.33     14.71 o
  -4  -4   1      258.32      225.99     10.74 o
  -3  -4   1      160.17      133.36      4.90 o
  -2  -4   1     2836.68     2903.62     84.13 o
  -1  -4   1     4970.94     4782.44    129.29 o
   0  -4   1     4220.70     3850.82    175.63 o
   1  -4   1     1456.89     1339.47     43.76 o
   2  -4   1      319.58      301.98     11.00 o
   3  -4   1     2094.83     2205.74     89.27 o
   4  -4   1       62.33       57.05      4.63 o
   6  -4   1       10.71       12.31      7.74 o
  -6  -3   1       67.12       64.81     11.47 o
  -5  -3   1      559.13      603.23     22.88 o
  -4  -3   1       98.95      112.56      9.47 o
  -3  -3   1     1724.48     1705.14     45.23 o
  -2  -3   1      598.62      638.98     16.32 o
  -1  -3   1     4748.05     4332.92    106.27 o
   0  -3   1     1498.25     1389.15     41.50 o
   1  -3   1     2210.22     2094.23     48.24 o
   2  -3   1     1349.04     1336.98     43.75 o
   3  -3   1        8.29        7.67      1.33 o
   4  -3   1      168.71      160.03      7.12 o
   5  -3   1      403.98      372.56     18.31 o
   6  -3   1       10.90        6.78     11.42 o
  -6  -2   1       36.87       36.85     15.38 o
  -5  -2   1      446.63      510.08     23.80 o
  -4  -2   1      461.59      453.10     22.82 o
  -3  -2   1      272.41      239.74     13.78 o
  -2  -2   1      956.44      796.59     20.60 o
  -1  -2   1     2642.38     2200.13     63.74 o
   1  -2   1     2702.56     2465.98     62.87 o
   2  -2   1      183.63      181.23      5.39 o
   3  -2   1      248.08      244.34      9.05 o
   4  -2   1      604.68      589.33     22.66 o
   5  -2   1        2.55       10.71      7.63 o
   6  -2   1      240.90      247.23     16.76 o
  -6  -1   1       29.80       25.53     14.29 o
  -5  -1   1      395.79      486.08     26.05 o
  -4  -1   1       41.03       46.95      5.78 o
  -3  -1   1      165.32      174.44      9.27 o
  -2  -1   1      334.28      352.00     10.07 o
  -1  -1   1     7896.89     6576.45    381.30 o
   1  -1   1     3981.84     3850.83     90.59 o
   2  -1   1      286.97      272.39      6.50 o
   3  -1   1      239.69      247.24      6.98 o
   4  -1   1       26.83       22.44      4.38 o
   5  -1   1      132.87      110.81     13.95 o
   6  -1   1       25.88       16.97      9.56 o
  -6   0   1      215.12      202.47     13.78 o
  -5   0   1      380.52      442.12     33.96 o
  -4   0   1        0.41        6.22      3.11 o
  -3   0   1        2.61        1.69      1.00 o
  -2   0   1      897.36      797.40     27.06 o
   1   0   1     1138.78     1096.21     22.36 o
   2   0   1      483.97      426.16      9.23 o
   3   0   1        8.28       10.18      1.16 o
   4   0   1      150.54      126.95      8.04 o
   5   0   1      220.81      215.94     13.33 o
   6   0   1        0.61       -4.56      5.57 o
  -6   1   1       29.76       26.20      7.55 o
  -5   1   1      402.59      348.46     31.78 o
  -4   1   1       42.60       32.94      5.08 o
  -3   1   1      165.59      177.19      8.31 o
  -2   1   1      336.13      359.52     26.62 o
  -1   1   1     7894.33     6894.33    251.15 o
   1   1   1     3995.86     3892.32     80.39 o
   2   1   1      282.56      272.36      6.04 o
   3   1   1      234.42      239.11      7.38 o
   4   1   1       24.59       20.39      2.89 o
   5   1   1      132.56      143.58     13.88 o
   6   1   1       28.27       30.87     11.29 o
  -6   2   1       37.25       48.17      7.24 o
  -5   2   1      439.18      472.17     33.57 o
  -4   2   1      470.08      451.23     12.29 o
  -3   2   1      282.09      260.17      9.45 o
  -2   2   1      957.97      836.94     27.05 o
  -1   2   1     2674.19     2300.48    122.23 o
   1   2   1     2705.82     2476.36     52.17 o
   2   2   1      181.00      178.70      4.35 o
   3   2   1      258.86      261.90      6.30 o
   4   2   1      612.70      649.74     25.12 o
   5   2   1        1.94       12.44      5.70 o
   6   2   1      238.70      211.46     20.84 o
  -6   3   1       68.93       71.00     11.70 o
  -5   3   1      552.80      603.66     25.52 o
  -4   3   1       99.77      102.34      7.57 o
  -3   3   1     1715.84     1583.95     54.93 o
  -2   3   1      597.54      624.16     14.25 o
  -1   3   1     4746.25     4371.36    121.17 o
   0   3   1     1502.82     1335.12    224.64 o
   1   3   1     2204.93     2111.47     43.80 o
   2   3   1     1336.86     1286.56     30.15 o
   3   3   1        7.13        9.95      1.14 o
   4   3   1      166.27      154.88     14.44 o
   5   3   1      412.58      410.74     17.35 o
   6   3   1        9.70        6.10      6.07 o
  -6   4   1      178.82      235.66     14.74 o
  -5   4   1      197.79      204.90     11.32 o
  -4   4   1      254.74      255.01     11.16 o
  -3   4   1      167.40      147.61      9.11 o
  -2   4   1     2881.06     2943.31     61.26 o
  -1   4   1     5006.94     4676.66     93.21 o
   0   4   1     4256.25     4159.20    102.69 o
   1   4   1     1466.43     1368.92     31.78 o
   2   4   1      330.88      313.52      7.05 o
   3   4   1     2121.15     2300.53     51.03 o
   4   4   1       58.40       77.95      4.74 o
   5   4   1      139.49      142.51     12.95 o
   6   4   1       11.45       11.63      6.60 o
  -6   5   1       85.28       93.21     11.42 o
  -5   5   1        4.17        4.19      2.59 o
  -4   5   1      474.18      484.92     14.96 o
  -3   5   1       26.76       28.32      2.42 o
  -2   5   1      118.35      123.16      3.71 o
  -1   5   1      122.33      111.11      2.90 o
   0   5   1     8891.52     8281.96    221.61 o
   1   5   1      593.11      526.94     12.41 o
   2   5   1     1715.76     1781.95     32.31 o
   3   5   1       93.33       98.15      3.43 o
   4   5   1      924.13      939.33     25.13 o
   5   5   1      215.61      227.63     11.47 o
   6   5   1       96.45       82.44     12.87 o
  -6   6   1      178.28      185.39     12.54 o
  -5   6   1       33.36       36.22      3.65 o
  -4   6   1       46.99       50.59      4.26 o
  -3   6   1      837.06      890.45     31.66 o
  -2   6   1       58.49       68.30      3.97 o
  -1   6   1     6252.24     5878.70    127.00 o
   0   6   1     5337.27     5137.37    110.23 o
   1   6   1     1879.50     1870.62     43.99 o
   2   6   1      122.90      113.79      2.97 o
   3   6   1      292.29      279.68      6.79 o
   4   6   1      889.96      904.68     23.27 o
   5   6   1      258.07      295.86     13.19 o
   6   6   1       29.46        5.66      6.09 o
  -6   7   1      107.39      108.25     15.45 o
  -5   7   1      100.94      107.72      9.19 o
  -4   7   1     1155.76     1134.01     49.71 o
  -3   7   1      106.58       97.68      5.38 o
  -2   7   1      273.50      286.00      7.54 o
  -1   7   1     4491.70     4398.57     76.40 o
   0   7   1      309.35      318.66      6.20 o
   1   7   1     1128.42     1091.02     21.97 o
   2   7   1      275.38      273.37      7.71 o
   3   7   1      163.19      158.48      4.68 o
   4   7   1      266.97      261.70      9.51 o
   5   7   1       84.49       96.46      5.78 o
   6   7   1       83.44       77.19     10.85 o
  -6   8   1      165.23      169.06     18.79 o
  -5   8   1      173.34      172.32      7.99 o
  -4   8   1      153.43      148.13      8.26 o
  -3   8   1       43.24       46.99      2.18 o
  -2   8   1      588.98      604.61     13.19 o
  -1   8   1     3331.73     3387.13     61.55 o
   0   8   1     1097.12      996.80     17.15 o
   1   8   1      646.35      580.54     16.90 o
   2   8   1      646.37      610.54     14.05 o
   3   8   1      226.67      239.11      6.89 o
   4   8   1       81.85       81.18      4.91 o
   5   8   1      241.68      247.30     12.02 o
  -6   9   1        6.99        7.66      5.45 o
  -5   9   1       13.61       11.17      3.40 o
  -4   9   1       80.21       77.49      5.23 o
  -3   9   1        0.89        1.14      1.02 o
  -2   9   1        2.32        3.25      0.88 o
  -1   9   1     1181.43     1215.05     24.02 o
   0   9   1       52.41       50.10      1.97 o
   1   9   1      432.79      423.98     12.94 o
   2   9   1       11.56        9.77      1.44 o
   3   9   1      152.23      146.74      4.45 o
   4   9   1      199.30      221.01     11.90 o
   5   9   1      217.64      243.12     19.96 o
  -6  10   1        2.64       -2.21      5.21 o
  -5  10   1       60.05       64.27      5.63 o
  -4  10   1      352.17      325.63     12.33 o
  -3  10   1      174.57      170.07      5.95 o
  -2  10   1     1093.41     1017.35     22.05 o
  -1  10   1      333.94      356.81      8.28 o
   0  10   1      713.87      704.00     13.34 o
   1  10   1      619.40      652.23     14.76 o
   2  10   1      296.17      279.87      7.56 o
   3  10   1      236.82      216.88      9.93 o
   4  10   1      276.00      240.30     10.11 o
   5  10   1       87.41       90.81     11.70 o
   6  10   1       62.25       55.62     12.40 o
  -6  11   1       76.20       61.22      7.25 o
  -5  11   1       57.77       56.10      4.71 o
  -4  11   1       21.84       14.60      1.84 o
  -3  11   1      288.26      274.57      9.37 o
  -2  11   1     1548.99     1633.48     34.47 o
  -1  11   1       45.58       45.96      2.08 o
   0  11   1     3100.69     3297.02     61.07 o
   1  11   1       55.76       60.62      2.34 o
   2  11   1      405.82      394.48      9.76 o
   3  11   1      123.94      127.01      6.58 o
   4  11   1      552.04      568.90     26.35 o
   5  11   1       71.94       69.27      7.24 o
   6  11   1       38.35       65.58     12.12 o
  -6  12   1       48.33       50.69      6.50 o
  -5  12   1      103.08      118.54      7.54 o
  -4  12   1      378.75      362.44     17.89 o
  -3  12   1       82.90       71.06      3.14 o
  -2  12   1      486.64      506.08     13.66 o
  -1  12   1     1271.30     1376.62     28.97 o
   0  12   1      691.51      782.74     16.55 o
   1  12   1      100.81       90.81      3.20 o
   2  12   1      926.96      926.11     22.27 o
   3  12   1      998.17     1010.29     21.92 o
   4  12   1      444.79      463.29     34.54 o
   5  12   1      101.08       96.89      8.59 o
   6  12   1       55.75       44.58      7.58 o
  -6  13   1       20.15       15.08      6.02 o
  -5  13   1      214.12      221.07     12.03 o
  -4  13   1       12.33       15.68      4.53 o
  -3  13   1       46.56       41.75      3.18 o
  -2  13   1      417.79      412.54     13.65 o
  -1  13   1        2.15       -0.04      1.40 o
   0  13   1       36.88       42.68      2.02 o
   1  13   1      938.56      995.41     19.69 o
   2  13   1      394.96      371.50     12.91 o
   3  13   1       48.14       47.57      3.67 o
   4  13   1       86.06       87.78      8.05 o
   5  13   1       66.81       58.40      7.84 o
   6  13   1       67.03       82.72     11.03 o
  -6  14   1       16.48       10.18     11.24 o
  -5  14   1       18.39       17.20      4.14 o
  -4  14   1       82.58      101.10     10.94 o
  -3  14   1      724.66      734.89     24.27 o
  -2  14   1     1235.01     1243.85     42.97 o
  -1  14   1      101.10      103.11      5.09 o
   0  14   1      225.57      218.15      5.93 o
   1  14   1      452.93      442.83     10.19 o
   2  14   1       35.02       33.81      2.37 o
   3  14   1      459.83      435.28     11.87 o
   4  14   1      246.35      242.45     12.78 o
   5  14   1       64.50       61.92      7.97 o
   6  14   1       58.02       66.02      9.05 o
  -6  15   1      173.11      205.69     31.61 o
  -5  15   1        4.63        0.92      3.84 o
  -4  15   1      293.02      315.55     22.14 o
  -3  15   1       35.12       29.09      2.89 o
  -2  15   1      111.90       96.96      5.03 o
  -1  15   1      316.51      319.33     11.23 o
   0  15   1      134.35      151.64      7.65 o
   1  15   1      137.44      138.33     11.70 o
   2  15   1      138.02      116.67      5.93 o
   3  15   1     1043.25      984.16     26.25 o
   4  15   1       10.79       12.85      3.13 o
   5  15   1      271.21      265.18     17.54 o
   6  15   1       29.03       34.51      9.13 o
  -6  16   1        7.91        7.20      7.36 o
  -5  16   1      174.65      177.19     11.79 o
  -4  16   1      368.16      382.93     24.81 o
  -3  16   1      292.46      298.24     20.30 o
  -2  16   1      503.17      514.15     19.21 o
  -1  16   1      164.87      178.81      7.97 o
   0  16   1      203.09      181.13      8.08 o
   1  16   1       10.55       12.72      4.27 o
   2  16   1      368.28      368.96     12.28 o
   3  16   1      879.53      908.70     28.48 o
   4  16   1       78.70       83.44     11.42 o
   5  16   1      374.49      360.28     42.66 o
  -5  17   1       71.69       80.84     11.48 o
  -4  17   1       32.42       28.60      6.34 o
  -3  17   1      206.66      204.38     17.47 o
  -2  17   1      151.50      146.80      7.50 o
  -1  17   1      225.11      245.97      8.41 o
   0  17   1       46.36       42.04      3.06 o
   1  17   1       73.64       58.53      5.49 o
   2  17   1       12.40       15.71      2.25 o
   3  17   1     1065.48     1063.44     36.13 o
   4  17   1       37.88       34.58      9.68 o
   5  17   1       36.18       30.58     10.93 o
  -5  18   1       30.02       32.65      9.32 o
  -4  18   1       22.52       16.49      8.72 o
  -3  18   1      778.62      755.09     32.06 o
  -2  18   1      322.68      317.01     13.69 o
  -1  18   1      646.11      580.60     17.76 o
   0  18   1      111.19      114.57      5.25 o
   1  18   1        1.31       -1.08      2.63 o
   2  18   1      824.34      820.88     30.52 o
   3  18   1      112.72      122.10      6.70 o
   4  18   1       71.60       57.88     11.76 o
   5  18   1      230.62      255.32     20.11 o
  -5  19   1       31.57       24.35      9.60 o
  -4  19   1       97.29      114.66     14.60 o
  -3  19   1       48.81       30.27      7.88 o
  -2  19   1      183.63      181.39     10.36 o
  -1  19   1       96.75      101.30      7.18 o
   0  19   1      270.57      253.61     10.04 o
   1  19   1       35.64       33.42      3.24 o
   2  19   1      284.53      284.25     14.83 o
   3  19   1       42.17       45.29      9.87 o
   4  19   1       86.74       77.94     12.56 o
   5  19   1       20.24       25.58     14.14 o
  -5  20   1        8.66        0.00      5.78 o
  -4  20   1      128.47      144.88     17.14 o
  -3  20   1      107.21      103.07     14.14 o
  -2  20   1      367.83      386.97     44.52 o
  -1  20   1        6.31        8.61      3.94 o
   0  20   1      376.64      343.12     12.55 o
   1  20   1      473.66      421.00     18.25 o
   2  20   1        5.74       -0.42      3.43 o
   3  20   1      132.18      123.24     14.08 o
   4  20   1      165.91      168.77     15.18 o
   5  20   1       14.30       11.83      5.81 o
  -5  21   1       54.44       70.57     13.19 o
  -4  21   1       16.05       24.05      7.99 o
  -3  21   1      294.34      299.68     20.56 o
  -2  21   1      128.96      125.21      9.50 o
  -1  21   1       78.92       77.16      7.34 o
   0  21   1        5.26        2.90      3.59 o
   1  21   1       13.84        8.98      2.50 o
   2  21   1      140.58      127.55     10.06 o
   3  21   1        9.79        8.17      6.21 o
   4  21   1        6.83        5.87      7.12 o
   5  21   1       92.19       96.08     10.77 o
  -5  22   1       48.38       34.57     11.06 o
  -4  22   1       70.73       76.60     14.34 o
  -3  22   1       69.48       75.13     12.08 o
  -2  22   1      366.14      367.61     23.42 o
  -1  22   1      658.99      655.25     40.21 o
   0  22   1      361.57      382.60     23.00 o
   1  22   1       69.18       67.98      8.31 o
   2  22   1      305.79      320.99     17.93 o
   3  22   1       41.03       25.89      8.15 o
   4  22   1        1.31       -0.13      6.97 o
   5  22   1        3.44        2.17      8.54 o
  -5  23   1       35.25       21.86     12.95 o
  -4  23   1       17.87       13.57      7.92 o
  -3  23   1       44.98       40.65      9.08 o
  -2  23   1       68.68       62.20      7.25 o
  -1  23   1      165.25      172.95     12.88 o
   0  23   1      207.67      215.04     17.65 o
   1  23   1       16.75        5.23      5.03 o
   2  23   1      266.97      277.22     19.43 o
   3  23   1       25.88       27.91     10.65 o
   4  23   1       24.11       25.81      9.50 o
  -4  24   1       22.06       20.96     10.47 o
  -3  24   1      152.33      202.17    104.96 o
  -2  24   1      125.15      135.42     20.39 o
  -1  24   1       34.57       41.24      6.97 o
   0  24   1      217.08      210.28     15.75 o
   1  24   1      257.14      285.29     26.91 o
   2  24   1      179.75      189.76     15.40 o
   3  24   1       86.07       95.98     13.48 o
   4  24   1       16.09       14.73      9.31 o
  -4  25   1       46.38       24.37     13.66 o
  -3  25   1       17.88       26.88     10.11 o
  -2  25   1       42.19       41.56      7.04 o
  -1  25   1      107.62       99.84     27.12 o
   0  25   1       11.48        3.61      5.10 o
   1  25   1       56.53       60.27      8.72 o
   2  25   1       26.42       21.05     10.60 o
   3  25   1        8.06       13.93      8.34 o
   4  25   1        1.28       10.45      9.44 o
  -4  26   1       29.52        8.93      9.35 o
  -2  26   1      281.36      289.28     20.14 o
  -1  26   1      150.20      137.21     13.11 o
   0  26   1       10.83        3.10      7.58 o
   1  26   1       54.85       46.45     10.11 o
   2  26   1       43.98       45.85      9.04 o
   3  26   1       89.01       78.09     14.53 o
   4  26   1       57.68       49.37     15.00 o
  -4  27   1       12.01       -1.38      9.36 o
  -3  27   1       25.83       32.27      9.29 o
  -2  27   1       97.51       97.62     10.96 o
  -1  27   1       22.10       23.57      7.09 o
   0  27   1        0.86       -2.54      5.54 o
   1  27   1        1.01        0.15      6.45 o
   2  27   1       30.87       27.02     10.47 o
   3  27   1       86.70       79.56     16.26 o
  -3  28   1      108.48      147.67     20.12 o
  -2  28   1       36.85       50.04     13.02 o
  -1  28   1       87.32       90.25     11.65 o
   0  28   1       95.21      104.29     17.61 o
   1  28   1      124.96      151.37     18.57 o
   2  28   1       41.29       35.19     10.53 o
   3  28   1       47.33       80.45     16.84 o
  -3  29   1       10.52       -1.44      9.08 o
  -2  29   1        1.65       -2.37      8.80 o
  -1  29   1       12.67        0.24     11.84 o
   0  29   1        8.03        5.30      9.67 o
   1  29   1       41.93       43.22      8.09 o
   2  29   1       43.13       56.21     17.74 o
   3  29   1       46.61       39.31     12.61 o
  -2  30   1       69.71      104.79     18.28 o
  -1  30   1       44.21       74.39     12.09 o
   0  30   1       34.56       45.45     14.97 o
   1  30   1      186.72      221.67     19.84 o
   2  30   1       44.11       35.24     13.22 o
  -2  31   1       73.93       88.11     20.03 o
  -1  31   1       21.56       17.30      7.56 o
   0  31   1       59.25       71.70     11.94 o
   1  31   1       18.34        6.00      8.70 o
   2  31   1       60.83       25.09     17.44 o
  -1  32   1      116.24      147.34     17.04 o
   0  32   1       77.49       85.20     12.08 o
   1  32   1       74.01       66.06     15.81 o
   0  33   1        8.43       16.88      9.05 o
  -1 -32   2       60.92       80.28     19.30 o
   0 -32   2       15.97       14.32      7.35 o
   1 -32   2       28.91       40.09      7.76 o
  -2 -31   2       25.89       17.48     12.22 o
  -1 -31   2        3.82        9.05      5.57 o
   0 -31   2       17.94       25.74     10.13 o
   1 -31   2       44.13       36.09     14.06 o
  -2 -30   2       21.82       23.74      5.93 o
  -1 -30   2       84.01       78.99      9.55 o
   0 -30   2       27.72       25.01      6.42 o
   1 -30   2      236.43      291.78     24.03 o
   2 -30   2        1.83        7.77      6.03 o
  -3 -29   2      110.97       97.50     16.72 o
  -2 -29   2       15.61       24.13      8.31 o
  -1 -29   2        7.40       15.87      6.08 o
   0 -29   2       27.95       41.74      6.96 o
   1 -29   2      127.27      147.39     13.84 o
   2 -29   2       18.28       25.52      7.96 o
  -3 -28   2       51.81       45.50      8.14 o
  -2 -28   2      228.44      229.12     19.74 o
  -1 -28   2      103.33      101.72      7.71 o
   0 -28   2      264.63      308.44     20.10 o
   1 -28   2      121.56      131.00     11.64 o
   2 -28   2       33.52       37.63      6.79 o
   3 -28   2       20.92       48.01     11.29 o
  -4 -27   2       53.92       59.39     14.71 o
  -3 -27   2       11.61        4.03      9.45 o
  -2 -27   2       33.08       34.86      6.15 o
  -1 -27   2       17.83       21.32      4.72 o
   0 -27   2       81.67       80.04      9.07 o
   1 -27   2      193.59      212.30     13.60 o
   2 -27   2       35.48       44.20     13.34 o
   3 -27   2      115.14      127.74     28.71 o
  -4 -26   2       82.97       71.35     16.04 o
  -3 -26   2       25.32       25.50      7.12 o
  -2 -26   2       67.72       72.00      7.70 o
  -1 -26   2        1.76       -2.49      3.11 o
   0 -26   2      247.64      255.26     15.07 o
   1 -26   2      284.43      315.31     29.78 o
   2 -26   2       43.34       33.37      7.12 o
   3 -26   2       39.22       44.55      7.95 o
  -4 -25   2       74.84       88.03     13.62 o
  -3 -25   2       18.54       17.28      5.71 o
  -2 -25   2       60.45       71.70      7.21 o
  -1 -25   2        3.99        0.81      2.97 o
   0 -25   2       15.65       15.05      3.17 o
   1 -25   2       96.81      103.62      8.52 o
   2 -25   2       36.39       32.50      5.91 o
   3 -25   2       55.07       50.89      8.15 o
   4 -25   2       34.78       25.84     10.84 o
  -4 -24   2      349.91      336.50     34.05 o
  -3 -24   2      109.90      121.76     12.15 o
  -2 -24   2      212.94      225.17     13.49 o
  -1 -24   2      137.27      123.11      8.16 o
   0 -24   2      231.35      264.94     11.61 o
   1 -24   2      113.60      122.03      9.44 o
   2 -24   2       56.29       60.33      7.62 o
   3 -24   2       46.86       41.70      6.36 o
   4 -24   2       40.29       38.94     13.63 o
  -5 -23   2        5.83       -0.56      9.11 o
  -4 -23   2       25.17       23.59     11.40 o
  -3 -23   2       91.07       87.06     10.27 o
  -2 -23   2      139.87      141.36     10.18 o
  -1 -23   2      234.18      236.86     11.04 o
   0 -23   2       27.92       33.87      4.01 o
   1 -23   2        0.76        1.00      3.99 o
   2 -23   2        7.50       10.57      4.50 o
   3 -23   2      194.52      209.35     17.65 o
   4 -23   2       10.76       20.46      8.14 o
  -5 -22   2       17.37       20.52     12.13 o
  -4 -22   2      115.16      110.44     15.18 o
  -3 -22   2      228.66      248.12     19.36 o
  -2 -22   2       11.00        6.48      8.73 o
  -1 -22   2      604.57      625.92     23.53 o
   0 -22   2       75.96       63.44      4.23 o
   1 -22   2      137.12      128.06      7.67 o
   2 -22   2      253.76      263.69     14.04 o
   3 -22   2      152.28      139.24     11.30 o
   4 -22   2       16.29       10.89      7.40 o
  -5 -21   2       12.86       -6.83     12.78 o
  -4 -21   2        9.30        9.70      9.41 o
  -3 -21   2       51.42       49.35      7.52 o
  -2 -21   2      118.84      139.20     28.04 o
  -1 -21   2       11.68        8.53      3.16 o
   0 -21   2       20.85       23.99      3.07 o
   1 -21   2        3.81        0.73      1.50 o
   2 -21   2     1205.92     1289.46     49.81 o
   3 -21   2       23.64       24.28      5.62 o
   4 -21   2       91.73       84.34      9.51 o
   5 -21   2        0.69       11.89     13.44 o
  -5 -20   2       32.66       55.67     12.56 o
  -4 -20   2       36.52       51.67      8.37 o
  -3 -20   2      437.12      465.92     21.92 o
  -2 -20   2      585.71      627.95     33.37 o
  -1 -20   2      143.72      149.74      7.23 o
   0 -20   2      104.96       97.30      5.83 o
   1 -20   2      185.78      169.82      9.08 o
   2 -20   2      333.26      351.66     14.87 o
   3 -20   2      278.43      309.92     19.08 o
   4 -20   2       53.68       54.19     12.90 o
   5 -20   2       41.66       51.27     13.92 o
  -5 -19   2        0.87        8.52     11.98 o
  -4 -19   2       11.75        7.94      8.94 o
  -3 -19   2        7.08       13.51      5.84 o
  -2 -19   2      138.14      142.01      9.90 o
  -1 -19   2      441.11      429.96     16.60 o
   0 -19   2      144.10      129.77      5.57 o
   1 -19   2       97.61       82.32      5.02 o
   2 -19   2      290.46      278.89     12.06 o
   3 -19   2       40.80       46.45      7.18 o
   4 -19   2       15.71       11.71      4.67 o
   5 -19   2       28.88       18.07      8.94 o
  -5 -18   2        5.74        2.78     10.39 o
  -4 -18   2       22.15        7.95      6.56 o
  -3 -18   2      341.04      325.45     15.98 o
  -2 -18   2      205.11      185.99      8.14 o
  -1 -18   2      368.68      348.28     13.65 o
   0 -18   2      798.27      836.29     22.21 o
   1 -18   2      237.00      227.25     16.61 o
   2 -18   2      369.92      375.79     14.58 o
   3 -18   2       69.27       67.99     10.60 o
   4 -18   2      156.61      146.45     19.28 o
   5 -18   2       19.66        0.92      7.76 o
  -6 -17   2       52.85       51.33     16.05 o
  -5 -17   2       92.78       97.48     12.49 o
  -4 -17   2       10.00        6.28      4.47 o
  -3 -17   2      147.36      154.53      8.65 o
  -2 -17   2      220.41      232.55     10.65 o
  -1 -17   2       53.59       55.03      4.40 o
   0 -17   2      138.07      138.76      6.58 o
   1 -17   2       74.93       67.66      5.32 o
   2 -17   2      383.73      339.11     24.65 o
   3 -17   2      248.94      231.74     12.47 o
   4 -17   2      516.68      532.60     23.19 o
   5 -17   2      183.56      159.01     20.59 o
  -6 -16   2        8.90       -2.02     13.80 o
  -5 -16   2       10.27        0.90      6.03 o
  -4 -16   2      105.80      100.47      8.67 o
  -3 -16   2      578.48      575.09     19.51 o
  -2 -16   2      151.65      147.31      8.16 o
  -1 -16   2      145.52      136.33      5.81 o
   0 -16   2       58.49       55.64      4.00 o
   1 -16   2      445.22      454.03     14.94 o
   2 -16   2      646.62      637.69     20.83 o
   3 -16   2      182.72      194.23     10.60 o
   4 -16   2      147.81      131.39     10.68 o
   5 -16   2      141.27      162.38     18.73 o
  -6 -15   2      110.70      106.93     20.09 o
  -5 -15   2        4.78        6.78      7.15 o
  -4 -15   2      187.85      197.96     13.48 o
  -3 -15   2      101.89      104.49      7.45 o
  -2 -15   2      751.65      772.76     23.59 o
  -1 -15   2      189.13      205.40      6.41 o
   0 -15   2       22.80       19.64      1.91 o
   1 -15   2       71.05       69.60      4.27 o
   2 -15   2       28.31       28.39      4.40 o
   3 -15   2      518.07      544.14     21.56 o
   4 -15   2       64.63       73.59      6.67 o
   5 -15   2       28.41       25.82     10.06 o
  -6 -14   2       34.62       41.02     13.27 o
  -5 -14   2       32.10       32.63      8.72 o
  -4 -14   2       64.84       66.51     17.76 o
  -3 -14   2      886.52      895.84     30.13 o
  -2 -14   2      626.30      598.30     20.09 o
  -1 -14   2      510.93      503.91     12.71 o
   0 -14   2      205.60      179.34      6.20 o
   1 -14   2      648.39      609.13     23.75 o
   2 -14   2      201.65      232.73      9.51 o
   3 -14   2      259.09      243.82     12.86 o
   4 -14   2      212.75      216.50     29.90 o
   5 -14   2       24.61       24.52      8.25 o
  -6 -13   2        9.91        6.81     12.26 o
  -5 -13   2       87.20       89.07     11.16 o
  -4 -13   2      106.35       97.77      8.04 o
  -3 -13   2       37.31       33.46      3.78 o
  -2 -13   2       41.95       43.33      6.11 o
  -1 -13   2      269.74      266.74      8.32 o
   0 -13   2       74.68       67.15      3.73 o
   1 -13   2      254.62      246.86      9.26 o
   2 -13   2      365.01      373.30     11.95 o
   3 -13   2      344.67      348.26     15.09 o
   4 -13   2      297.78      295.33     20.13 o
   5 -13   2       29.81       31.94     13.06 o
   6 -13   2      187.63      160.03     19.81 o
  -6 -12   2       32.85       24.99     12.31 o
  -5 -12   2       65.23       52.25     10.37 o
  -4 -12   2      302.71      295.27     13.01 o
  -3 -12   2       10.68       14.85      3.77 o
  -2 -12   2     1531.94     1568.46     50.40 o
  -1 -12   2      785.66      750.80     18.99 o
   0 -12   2      283.27      300.45      9.91 o
   1 -12   2      490.65      540.80     16.90 o
   2 -12   2      120.09      124.10      9.24 o
   3 -12   2      134.03      132.30      6.86 o
   4 -12   2      483.99      462.64     23.61 o
   5 -12   2      181.98      194.07     19.38 o
   6 -12   2        5.94       -7.58     12.93 o
  -6 -11   2       23.34       25.65     10.14 o
  -5 -11   2      207.82      252.41     19.77 o
  -4 -11   2      592.85      621.76     21.17 o
  -3 -11   2      356.60      352.62     14.75 o
  -2 -11   2      208.26      207.80      7.11 o
  -1 -11   2     1075.65     1079.79     19.96 o
   0 -11   2     1280.77     1248.92     27.62 o
   1 -11   2      341.77      342.32     11.20 o
   2 -11   2      594.61      585.25     17.31 o
   3 -11   2      462.47      456.84     20.19 o
   4 -11   2       18.42       18.55      9.44 o
   5 -11   2       19.08       21.07      7.38 o
   6 -11   2       39.41       27.23     10.17 o
  -6 -10   2       56.50       48.27     10.79 o
  -5 -10   2       44.07       10.05     10.01 o
  -4 -10   2       65.05       63.23      4.06 o
  -3 -10   2      489.96      468.50     15.93 o
  -2 -10   2      493.70      457.47     20.58 o
  -1 -10   2     1542.77     1479.28     27.61 o
   0 -10   2     2376.55     2330.62     54.94 o
   1 -10   2     1072.65     1044.17     25.25 o
   2 -10   2       45.63       38.93      4.25 o
   3 -10   2      484.94      493.16     15.63 o
   4 -10   2      108.76      121.33     19.96 o
   5 -10   2       73.21       80.69     12.43 o
   6 -10   2       72.05       71.57     11.54 o
  -6  -9   2        5.29        3.53      7.59 o
  -5  -9   2       62.11       49.52      9.56 o
  -4  -9   2       80.36       85.15      3.90 o
  -3  -9   2      156.07      164.95      7.69 o
  -2  -9   2      736.32      742.47     16.77 o
  -1  -9   2     2203.35     2137.56     43.97 o
   0  -9   2      178.32      182.78      7.16 o
   1  -9   2       49.10       45.28      2.49 o
   2  -9   2       10.75        6.81      2.28 o
   3  -9   2      112.58      108.22      5.72 o
   4  -9   2      148.88      153.40      9.58 o
   5  -9   2      135.43      133.22     15.74 o
   6  -9   2       79.13       78.96     15.35 o
  -6  -8   2       76.70       91.50     12.51 o
  -4  -8   2      386.18      384.58     17.60 o
  -3  -8   2      605.26      596.75     68.02 o
  -2  -8   2      844.05      825.42     21.55 o
  -1  -8   2      459.93      465.26     14.81 o
   0  -8   2       53.09       46.54      2.02 o
   1  -8   2      273.98      238.10      6.41 o
   2  -8   2      280.75      276.44     10.56 o
   3  -8   2     1016.88      970.27     27.97 o
   4  -8   2      249.21      251.85     17.76 o
   5  -8   2      251.39      227.97     16.10 o
   6  -8   2       11.14        7.54      9.16 o
  -6  -7   2       45.51       46.13     12.21 o
  -4  -7   2      310.85      315.67     14.79 o
  -3  -7   2       28.19       32.66      2.63 o
  -2  -7   2      373.18      399.77     12.47 o
  -1  -7   2     2033.82     1962.67     47.08 o
   0  -7   2      572.30      526.54      9.74 o
   1  -7   2     3140.37     3236.54    111.29 o
   2  -7   2     1375.18     1378.21     51.35 o
   3  -7   2       30.31       26.88      3.65 o
   4  -7   2        0.96       -0.91      2.67 o
   5  -7   2      144.84      133.23     15.31 o
   6  -7   2       25.25       43.48     13.65 o
  -4  -6   2      108.01      110.08      5.45 o
  -3  -6   2      423.14      371.04     15.04 o
  -2  -6   2     3404.94     3401.10     81.36 o
  -1  -6   2     1756.66     1752.57     43.85 o
   0  -6   2       58.58       49.37      2.07 o
   1  -6   2     1192.51     1167.01     33.79 o
   2  -6   2      913.02      871.86     29.06 o
   3  -6   2       27.33       23.63      2.74 o
   4  -6   2      108.27      101.66      7.55 o
   5  -6   2       59.07       58.76     10.46 o
   6  -6   2       43.57       17.19      9.37 o
  -5  -5   2      274.31      288.13     23.74 o
  -4  -5   2        4.36        2.91      2.13 o
  -3  -5   2      267.78      317.09      9.20 o
  -2  -5   2      293.95      311.40      7.39 o
  -1  -5   2     2108.58     1994.40     44.81 o
   0  -5   2      971.92      948.62     30.85 o
   1  -5   2       47.46       52.76      3.90 o
   2  -5   2      874.78      860.34     28.77 o
   3  -5   2      208.71      210.67      9.02 o
   4  -5   2       18.20       17.73      2.02 o
   5  -5   2      247.76      253.15     25.36 o
   6  -5   2       92.73      111.86     15.95 o
  -6  -4   2      311.48      310.87     18.37 o
  -5  -4   2      156.12      178.65     16.63 o
  -4  -4   2      638.20      643.20     21.24 o
  -3  -4   2      282.27      289.48      8.12 o
  -2  -4   2     2726.75     2666.67     60.45 o
  -1  -4   2      948.35      960.66     30.34 o
   0  -4   2     1304.70     1295.26     33.76 o
   1  -4   2     4873.05     4795.49    107.96 o
   2  -4   2     1205.99     1209.12     28.91 o
   3  -4   2      457.50      472.98     16.31 o
   4  -4   2       58.78       53.96      5.95 o
   5  -4   2       26.58       38.10      8.66 o
   6  -4   2       73.26       69.51     12.59 o
  -6  -3   2       93.88      104.23     10.07 o
  -5  -3   2      246.27      233.70     21.39 o
  -4  -3   2       53.72       52.51      9.75 o
  -3  -3   2       46.28       43.24      2.64 o
  -2  -3   2      540.43      569.94     14.15 o
  -1  -3   2     5800.20     5476.39    158.50 o
   0  -3   2      749.95      738.24     16.63 o
   1  -3   2      532.10      521.30     13.38 o
   2  -3   2     1915.00     2027.62     51.58 o
   3  -3   2       18.85       16.95      2.31 o
   4  -3   2      315.10      333.08     15.84 o
   5  -3   2       53.47       62.00      9.43 o
   6  -3   2        6.09        5.23      9.91 o
  -7  -2   2       15.77       12.95     10.35 o
  -6  -2   2       12.83       20.28      6.57 o
  -5  -2   2      363.78      397.87     27.90 o
  -4  -2   2      154.99      163.80      7.35 o
  -3  -2   2        5.61        6.85      0.92 o
  -2  -2   2      716.28      670.11     16.72 o
  -1  -2   2     4194.56     4119.31    187.34 o
   0  -2   2     9297.37     8926.43    270.22 o
   1  -2   2      208.23      200.71      5.89 o
   2  -2   2     1480.50     1506.30     32.11 o
   3  -2   2      106.81      109.88      4.62 o
   4  -2   2      139.11      150.88      6.64 o
   5  -2   2        5.31        3.11      9.18 o
   6  -2   2       16.04       12.22      8.56 o
  -7  -1   2       10.69       13.36      7.35 o
  -6  -1   2       64.03       69.85     12.82 o
  -5  -1   2      178.93      168.76     18.40 o
  -4  -1   2       93.20       99.04      6.56 o
  -3  -1   2     1008.38      994.41     23.29 o
  -2  -1   2      957.38      924.93     41.12 o
  -1  -1   2     2918.07     2917.00    152.41 o
   0  -1   2     2303.85     2471.50     64.90 o
   1  -1   2     1104.73     1175.70     35.06 o
   2  -1   2      554.73      585.06     11.73 o
   3  -1   2      314.23      310.77      9.36 o
   4  -1   2      229.83      221.35     15.59 o
   5  -1   2      238.70      249.52     19.73 o
   6  -1   2      122.82       83.80     14.14 o
  -7   0   2       55.04       79.04     10.52 o
  -6   0   2      430.02      456.48     39.20 o
  -5   0   2      124.74      142.37     16.75 o
  -4   0   2       28.48       30.57      5.08 o
  -3   0   2      819.36      829.67     26.79 o
  -2   0   2      222.58      194.69      9.02 o
  -1   0   2     2270.58     2057.75     88.07 o
   0   0   2      309.35      297.98      7.50 o
   2   0   2     1187.27     1230.91     24.71 o
   3   0   2       60.68       67.99      3.34 o
   4   0   2       32.66       31.79      2.94 o
   5   0   2        5.75       10.17      5.67 o
   6   0   2        8.11        5.63      8.18 o
  -7   1   2       10.52        9.44      9.04 o
  -6   1   2       62.40       79.48     14.03 o
  -5   1   2      179.04      202.26     16.33 o
  -4   1   2       95.01       99.61      4.52 o
  -3   1   2     1009.45     1065.58     31.63 o
  -2   1   2      958.34      905.98     28.01 o
  -1   1   2     2926.66     2897.11    136.32 o
   0   1   2     2291.66     2374.09     53.01 o
   1   1   2     1104.71     1238.11     55.19 o
   2   1   2      564.00      632.00     14.94 o
   3   1   2      313.93      302.51      7.76 o
   4   1   2      224.98      215.14     10.13 o
   5   1   2      231.44      212.73     27.98 o
   6   1   2      123.98       93.02     15.40 o
  -7   2   2       16.35       19.56     11.02 o
  -5   2   2      364.45      379.10     26.89 o
  -4   2   2      163.51      163.87      6.08 o
  -3   2   2        4.91        8.15      1.98 o
  -2   2   2      738.11      724.25     22.58 o
  -1   2   2     4195.22     3780.73    140.60 o
   0   2   2     9227.16     9168.37    208.91 o
   1   2   2      220.34      216.55      5.53 o
   2   2   2     1471.41     1513.38     27.51 o
   3   2   2      101.35      103.24      4.06 o
   4   2   2      144.32      146.40      5.98 o
   5   2   2        5.39        6.48      5.19 o
   6   2   2       17.04       21.52     10.69 o
  -6   3   2       96.24       82.56     15.76 o
  -5   3   2      246.02      232.31     31.48 o
  -4   3   2       52.58       58.03      4.81 o
  -3   3   2       46.47       46.15      2.17 o
  -2   3   2      541.11      568.72     20.72 o
  -1   3   2     5798.48     5388.66    180.49 o
   0   3   2      744.03      771.18     19.93 o
   1   3   2      530.34      527.22      9.85 o
   2   3   2     1900.02     1998.32     42.46 o
   3   3   2       20.99       20.07      2.42 o
   4   3   2      320.04      314.01      8.86 o
   5   3   2       52.61       46.46      4.60 o
   6   3   2        5.87        3.98      5.90 o
  -6   4   2      309.48      363.53     29.92 o
  -5   4   2      160.55      162.83     13.03 o
  -4   4   2      643.89      637.94     21.07 o
  -3   4   2      293.38      298.93      9.54 o
  -2   4   2     2726.57     2634.57     65.69 o
  -1   4   2      951.64      991.27     31.35 o
   0   4   2     1336.66     1348.29     30.83 o
   1   4   2     4830.77     4634.63     96.92 o
   2   4   2     1190.26     1198.83     22.03 o
   3   4   2      454.05      462.25     10.79 o
   4   4   2       60.85       58.83      3.50 o
   5   4   2       25.28       36.43      7.74 o
   6   4   2       72.63       79.48     13.11 o
  -6   5   2       19.26       26.91      7.67 o
  -5   5   2      275.29      277.89     12.97 o
  -4   5   2        4.15        6.36      2.15 o
  -3   5   2      268.47      307.13      7.35 o
  -2   5   2      294.33      312.80     15.96 o
  -1   5   2     2104.59     2041.43     44.62 o
   0   5   2      968.06      974.24     22.64 o
   1   5   2       50.26       54.71      1.80 o
   2   5   2      868.48      888.00     15.31 o
   3   5   2      208.75      215.45      6.01 o
   4   5   2       16.31       16.07      2.23 o
   5   5   2      242.01      233.88     17.38 o
   6   5   2       90.99      113.14     16.02 o
  -6   6   2       67.11       78.54     18.85 o
  -5   6   2       94.50      101.55     11.76 o
  -4   6   2      114.34      108.33      5.82 o
  -3   6   2      431.89      389.55     14.92 o
  -2   6   2     3410.30     3421.81     82.88 o
  -1   6   2     1788.48     1789.20     49.79 o
   0   6   2       62.33       57.08      3.12 o
   1   6   2     1166.79     1167.59     22.04 o
   2   6   2      928.79      908.27     17.19 o
   3   6   2       28.56       22.58      1.43 o
   4   6   2      111.63       99.46      5.40 o
   5   6   2       60.33       59.70      6.64 o
  -6   7   2       45.61       53.08      8.09 o
  -5   7   2      309.04      331.08     14.36 o
  -4   7   2      310.39      325.75     13.74 o
  -3   7   2       28.73       29.78      1.92 o
  -2   7   2      373.71      396.24      9.74 o
  -1   7   2     2030.71     2026.24     38.51 o
   0   7   2      568.44      560.08     14.75 o
   1   7   2     3126.89     3148.53     77.84 o
   2   7   2     1370.67     1403.47     26.61 o
   3   7   2       30.30       30.05      2.67 o
   4   7   2        0.64       -0.20      1.24 o
   5   7   2      141.74      152.83     11.94 o
  -6   8   2       73.87       84.49      9.34 o
  -5   8   2      217.72      229.74     13.89 o
  -4   8   2      381.37      391.27     14.93 o
  -3   8   2      619.36      601.13     15.67 o
  -2   8   2      867.96      904.25     20.78 o
  -1   8   2      474.41      508.33     10.85 o
   0   8   2       58.88       54.95      2.92 o
   1   8   2      273.15      249.24      7.19 o
   2   8   2      273.75      245.41      5.51 o
   3   8   2     1018.22     1052.04     20.89 o
   4   8   2      243.37      245.29      9.98 o
   5   8   2      249.79      256.21     12.51 o
  -6   9   2        5.79        4.85      5.21 o
  -5   9   2       60.45       77.67     10.04 o
  -4   9   2       78.94       81.01      3.65 o
  -3   9   2      154.72      155.09      5.53 o
  -2   9   2      735.20      742.38     16.10 o
  -1   9   2     2196.44     2212.46     49.85 o
   0   9   2      179.56      179.77      5.17 o
   1   9   2       48.06       49.78      2.62 o
   2   9   2        9.85        9.57      1.11 o
   3   9   2      108.73      106.45      4.39 o
   4   9   2      150.68      156.45      8.47 o
   5   9   2      132.18      137.67      9.76 o
  -6  10   2       58.19       53.76      7.22 o
  -5  10   2       41.08       36.73      7.63 o
  -4  10   2       64.78       53.14      4.39 o
  -3  10   2      490.51      466.43     12.60 o
  -2  10   2      503.46      486.45     11.52 o
  -1  10   2     1565.26     1561.62     27.55 o
   0  10   2     2351.96     2374.71     36.96 o
   1  10   2     1064.34     1047.84     20.18 o
   2  10   2       47.14       38.10      2.33 o
   3  10   2      496.65      486.44     12.30 o
   4  10   2      104.15      108.34      6.37 o
   5  10   2       74.45       85.41      9.86 o
  -6  11   2       22.70       14.33      4.56 o
  -5  11   2      210.00      217.80     14.07 o
  -4  11   2      593.02      560.35     27.44 o
  -3  11   2      355.93      351.13     10.09 o
  -2  11   2      208.12      196.63      6.82 o
  -1  11   2     1080.76     1168.87     22.45 o
   0  11   2     1279.21     1337.03     23.96 o
   1  11   2      335.89      350.30     10.97 o
   2  11   2      594.10      573.56     12.43 o
   3  11   2      463.50      465.77     12.22 o
   4  11   2       16.21       15.51      3.13 o
   5  11   2       17.23       17.03      5.39 o
   6  11   2       37.93       37.50      9.78 o
  -6  12   2       31.35       36.36      5.63 o
  -5  12   2       61.40       85.81     11.06 o
  -4  12   2      300.14      283.96     15.07 o
  -3  12   2        9.46        6.58      2.39 o
  -2  12   2     1560.09     1650.96     36.56 o
  -1  12   2      773.99      756.64     15.23 o
   0  12   2      283.13      323.23      7.50 o
   1  12   2      474.75      485.86     13.62 o
   2  12   2      119.63      114.12      4.25 o
   3  12   2      139.52      143.61      5.73 o
   4  12   2      477.36      487.46     25.90 o
   5  12   2      179.60      217.98     22.48 o
   6  12   2        5.59        4.11      9.05 o
  -6  13   2        9.77       13.40      4.82 o
  -5  13   2       85.50       77.57      8.37 o
  -4  13   2      104.38      100.23     10.11 o
  -3  13   2       36.72       28.19      5.25 o
  -2  13   2       42.01       36.18      3.74 o
  -1  13   2      271.07      274.42      8.46 o
   0  13   2       72.67       64.64      3.48 o
   1  13   2      258.14      255.85      6.75 o
   2  13   2      357.09      364.36     11.62 o
   3  13   2      352.57      317.87     14.17 o
   4  13   2      304.01      305.49     14.63 o
   5  13   2       29.73       27.77      7.03 o
   6  13   2      185.11      186.18     21.85 o
  -6  14   2       34.37       42.28      7.29 o
  -5  14   2       29.45       25.99      4.63 o
  -4  14   2       67.65       68.72      9.25 o
  -3  14   2      871.26      833.92     29.06 o
  -2  14   2      635.83      625.34     16.10 o
  -1  14   2      502.92      512.07     12.40 o
   0  14   2      203.13      174.77      5.54 o
   1  14   2      641.72      606.60     15.33 o
   2  14   2      193.36      199.00      6.35 o
   3  14   2      266.99      263.79      9.61 o
   4  14   2      215.72      265.97     37.61 o
   5  14   2       23.02       21.38      5.93 o
  -6  15   2      112.24      125.69     11.87 o
  -5  15   2        4.80        7.45      5.57 o
  -4  15   2      188.50      187.87     20.41 o
  -3  15   2      102.58      102.11      6.12 o
  -2  15   2      750.86      719.98     22.80 o
  -1  15   2      188.80      209.95      9.25 o
   0  15   2       23.75       18.27      2.18 o
   1  15   2       73.25       64.14      3.40 o
   2  15   2       27.29       24.59      1.57 o
   3  15   2      527.84      539.78     22.51 o
   4  15   2       61.62       52.06     10.69 o
   5  15   2       29.65       33.39     10.86 o
  -6  16   2       10.08        7.01      5.26 o
  -5  16   2        9.84       10.02      4.60 o
  -4  16   2      100.38      101.77     11.02 o
  -3  16   2      580.96      569.04     25.15 o
  -2  16   2      144.42      125.92     11.67 o
  -1  16   2      148.14      134.72      5.79 o
   0  16   2       63.51       50.33      3.76 o
   1  16   2      444.90      450.93     16.14 o
   2  16   2      656.33      636.22     26.43 o
   3  16   2      181.97      191.93      9.34 o
   4  16   2      147.40      171.21     13.36 o
   5  16   2      144.75      157.85     15.84 o
  -6  17   2       51.36       55.98     19.95 o
  -5  17   2       91.57       97.09     12.88 o
  -4  17   2        9.63       14.88      6.30 o
  -3  17   2      147.50      153.49     10.20 o
  -2  17   2      220.88      234.32     11.62 o
  -1  17   2       53.89       52.91      4.37 o
   0  17   2      136.65      142.98      6.70 o
   1  17   2       74.49       78.33      5.58 o
   2  17   2      391.32      385.31     11.74 o
   3  17   2      254.65      254.17     14.53 o
   4  17   2      523.58      552.89     32.01 o
   5  17   2      179.13      186.03     16.96 o
  -5  18   2        4.79        0.10      7.97 o
  -4  18   2       20.96       23.38      8.86 o
  -3  18   2      335.08      332.30     18.82 o
  -2  18   2      196.71      191.95     10.38 o
  -1  18   2      372.76      363.08     14.98 o
   0  18   2      788.29      790.22     21.35 o
   1  18   2      245.79      240.45      9.79 o
   2  18   2      366.63      347.51     23.42 o
   3  18   2       71.99       45.62      9.26 o
   4  18   2      156.98      180.93     20.40 o
   5  18   2       18.46       21.85      8.98 o
  -5  19   2        0.97       -3.74      8.99 o
  -4  19   2       11.57       10.71      7.08 o
  -3  19   2        7.20        0.78      4.19 o
  -2  19   2      138.03      129.39      9.87 o
  -1  19   2      441.25      409.48     14.82 o
   0  19   2      146.18      129.73     10.49 o
   1  19   2       99.34       94.61      5.04 o
   2  19   2      294.04      317.50     15.48 o
   3  19   2       42.54       53.26      9.53 o
   4  19   2       16.28       13.28      6.39 o
   5  19   2       28.00       25.28      7.69 o
  -5  20   2       33.69       37.85     13.75 o
  -4  20   2       35.31       49.76     11.34 o
  -3  20   2      438.81      389.81     29.98 o
  -2  20   2      578.62      583.66     32.18 o
  -1  20   2      144.15      137.22     16.66 o
   0  20   2       99.54       92.44      5.53 o
   1  20   2      186.17      176.78      9.32 o
   2  20   2      341.66      364.64     23.06 o
   3  20   2      271.48      275.18     32.85 o
   4  20   2       55.66       53.51      9.16 o
   5  20   2       42.63       46.59     13.91 o
  -5  21   2       12.62       18.15      7.72 o
  -4  21   2        9.12        5.08      6.42 o
  -3  21   2       51.28       37.96      8.69 o
  -2  21   2      118.64      128.95      9.96 o
  -1  21   2       11.78        7.95      4.46 o
   0  21   2       21.30       20.35      6.92 o
   1  21   2        3.89        1.41      4.41 o
   2  21   2     1211.49     1356.12     55.45 o
   3  21   2       24.06       24.32     10.14 o
   4  21   2       89.83       90.78     10.46 o
  -5  22   2       17.54       15.75      8.48 o
  -4  22   2      110.17      107.80     17.04 o
  -3  22   2      235.95      214.08     20.90 o
  -2  22   2       10.32        7.92      4.75 o
  -1  22   2      594.20      626.75     31.08 o
   0  22   2       75.89       57.67      9.42 o
   1  22   2      135.24      139.67     31.07 o
   2  22   2      259.51      273.45     14.46 o
   3  22   2      148.12      149.05     16.45 o
   4  22   2       15.16       23.20      6.86 o
  -5  23   2        5.79        1.63      9.95 o
  -4  23   2       25.28       33.35      8.90 o
  -3  23   2       90.59       97.54     13.80 o
  -2  23   2      139.97      141.66     10.83 o
  -1  23   2      234.82      217.37     19.92 o
   0  23   2       27.42       33.58      9.60 o
   1  23   2        0.59        7.40      6.33 o
   2  23   2        6.94        9.37      5.18 o
   3  23   2      191.88      211.74     21.26 o
   4  23   2       10.34       14.55     10.35 o
  -4  24   2      349.94      326.59     36.83 o
  -3  24   2      110.83      109.16     12.35 o
  -2  24   2      212.94      220.70     23.67 o
  -1  24   2      136.56      138.15     14.42 o
   0  24   2      232.83      233.08     15.80 o
   1  24   2      114.87      117.67     11.63 o
   2  24   2       55.30       47.21     13.43 o
   3  24   2       47.01       46.54     13.64 o
   4  24   2       40.99       13.45     10.41 o
  -4  25   2       75.73       58.92     14.28 o
  -3  25   2       18.58       20.12     11.76 o
  -2  25   2       60.47       50.71      7.95 o
  -1  25   2        3.83        5.99      5.39 o
   0  25   2       15.75       21.08      9.27 o
   1  25   2       96.59       90.16      9.68 o
   2  25   2       37.31       29.01      7.47 o
   3  25   2       53.33       40.46     13.38 o
   4  25   2       32.74       17.56     11.21 o
  -4  26   2       83.00       52.78     17.21 o
  -3  26   2       27.10       20.68     10.34 o
  -2  26   2       67.93       58.71     14.21 o
  -1  26   2        1.24        0.14      4.35 o
   0  26   2      249.96      218.75     29.17 o
   1  26   2      291.50      276.83     18.32 o
   2  26   2       43.83       61.78     13.79 o
   3  26   2       37.63       45.22     11.65 o
  -4  27   2       54.39       58.60     13.22 o
  -3  27   2       11.78       22.88     14.11 o
  -2  27   2       33.09       24.53      6.95 o
  -1  27   2       18.23       13.39      8.87 o
   0  27   2       80.66       79.98      9.95 o
   1  27   2      191.11      204.32     17.96 o
   2  27   2       34.19       32.64     14.48 o
   3  27   2      113.98       87.27     14.79 o
  -3  28   2       51.60       71.70     12.98 o
  -2  28   2      233.12      223.57     22.72 o
  -1  28   2      103.18       81.47     17.34 o
   0  28   2      263.26      288.69     19.82 o
   1  28   2      124.01      113.01     12.72 o
   2  28   2       31.58       26.18     11.84 o
   3  28   2       19.71       24.77     12.30 o
  -3  29   2      111.64      100.82     18.90 o
  -2  29   2       15.68       13.62     13.24 o
  -1  29   2        7.57        0.89      6.74 o
   0  29   2       28.51       32.89      9.95 o
   1  29   2      126.76      116.77     13.49 o
   2  29   2       18.83       42.25     12.32 o
  -2  30   2       22.47       29.42     15.00 o
  -1  30   2       83.31       82.03     10.41 o
   0  30   2       26.42       19.73      8.62 o
   1  30   2      239.27      272.71     23.03 o
   2  30   2        1.93        3.77     13.88 o
  -2  31   2       26.03       30.94     11.58 o
  -1  31   2        3.88       -1.30      8.61 o
   0  31   2       17.61       21.58     13.73 o
   1  31   2       42.83       32.52     11.12 o
  -1  32   2       60.52       53.67     20.13 o
   0  32   2       14.95       13.65      8.63 o
   1  32   2       26.68       20.39     13.62 o
  -1 -32   3       14.58       24.37      7.74 o
   0 -32   3      103.42       96.07     13.39 o
  -2 -31   3        4.45       12.47     12.25 o
  -1 -31   3        2.39       -1.97      5.23 o
   0 -31   3       35.57       49.08     10.15 o
   1 -31   3        3.57        7.69      5.52 o
  -2 -30   3       43.21       41.51     19.01 o
  -1 -30   3       45.53       52.73      8.47 o
   0 -30   3       38.48       38.27      8.96 o
   1 -30   3      109.48      120.37     12.86 o
   2 -30   3       25.42       16.68     15.43 o
  -3 -29   3        5.42       -0.58      7.22 o
  -2 -29   3        2.21       14.77     13.97 o
  -1 -29   3       19.37       20.26      6.71 o
   0 -29   3       76.74       83.91      9.71 o
   1 -29   3      233.15      264.25     18.15 o
   2 -29   3      103.41      118.62     23.63 o
  -3 -28   3       55.48       48.86     11.47 o
  -2 -28   3      116.92      112.60     26.02 o
  -1 -28   3       34.61       29.47      7.02 o
   0 -28   3       15.46       29.92     17.82 o
   1 -28   3       75.85       89.03     10.04 o
   2 -28   3       59.93       50.54      8.29 o
  -3 -27   3        6.72       11.10     16.34 o
  -2 -27   3       31.15       40.62      7.02 o
  -1 -27   3        7.40        1.11      5.00 o
   0 -27   3       33.36       29.49      6.49 o
   1 -27   3      137.04      128.25     11.28 o
   2 -27   3        7.35       17.88      8.15 o
   3 -27   3       87.63       79.38     10.17 o
  -4 -26   3      153.60      190.81     25.91 o
  -3 -26   3       47.20       53.84      8.64 o
  -2 -26   3      106.47      123.01     14.54 o
  -1 -26   3       51.84       49.75      5.13 o
   0 -26   3       75.28       70.92      7.38 o
   1 -26   3       62.63       59.56      7.78 o
   2 -26   3      467.29      555.12     30.71 o
   3 -26   3       13.37       14.61      8.53 o
  -4 -25   3        7.31       13.43      9.07 o
  -3 -25   3       88.70       80.88      8.49 o
  -2 -25   3        7.34        5.56      6.53 o
  -1 -25   3       23.89       19.03      3.72 o
   0 -25   3       68.96       62.86      7.32 o
   1 -25   3       89.25       75.03      7.23 o
   2 -25   3       25.63       27.26      7.09 o
   3 -25   3       43.71       38.39      7.92 o
  -4 -24   3       35.21       44.42     11.53 o
  -3 -24   3      327.96      345.96     34.67 o
  -2 -24   3      323.21      326.32     23.89 o
  -1 -24   3      204.77      227.87     12.31 o
   0 -24   3       76.31       71.39      7.98 o
   1 -24   3       31.82       30.81      5.29 o
   2 -24   3       19.56       16.69      5.28 o
   3 -24   3       10.10       12.28      6.66 o
   4 -24   3       47.49       49.39     15.93 o
  -5 -23   3       26.43       31.65     14.88 o
  -4 -23   3       63.09       59.92     10.76 o
  -3 -23   3      110.87      113.59     15.12 o
  -2 -23   3       35.37       24.92      6.42 o
  -1 -23   3      213.59      217.49     10.30 o
   0 -23   3       52.23       47.13      4.18 o
   1 -23   3        3.29       -0.29      4.32 o
   2 -23   3       25.51       25.87      6.72 o
   3 -23   3       12.60        5.91      4.27 o
   4 -23   3       61.21       61.27      8.75 o
  -5 -22   3       55.47       41.87     12.97 o
  -4 -22   3      172.29      169.83     27.55 o
  -3 -22   3      112.22      107.62     11.13 o
  -2 -22   3       18.80       16.79      5.26 o
  -1 -22   3      364.61      395.96     16.67 o
   0 -22   3      597.33      611.76     23.20 o
   1 -22   3      267.14      253.05     16.30 o
   2 -22   3       44.32       39.70      6.58 o
   3 -22   3      128.22      150.17     11.07 o
   4 -22   3       13.54       14.10      5.01 o
  -5 -21   3       56.73       68.05     15.49 o
  -4 -21   3       26.94       12.70      6.82 o
  -3 -21   3      171.75      172.36     13.34 o
  -2 -21   3        6.18        5.61      6.29 o
  -1 -21   3      123.65      122.82      8.03 o
   0 -21   3       47.87       49.85      4.01 o
   1 -21   3      464.92      469.55     23.44 o
   2 -21   3       66.01       46.76      6.22 o
   3 -21   3       53.42       40.36      6.65 o
   4 -21   3       73.90       80.71     11.14 o
  -5 -20   3       20.63       31.10     10.37 o
  -4 -20   3       72.99       76.51      8.22 o
  -3 -20   3      163.36      167.89     13.09 o
  -2 -20   3      262.60      273.62     26.39 o
  -1 -20   3      555.23      595.28     21.70 o
   0 -20   3      150.51      160.96      7.44 o
   1 -20   3      444.10      436.55     19.97 o
   2 -20   3      211.11      236.03     16.01 o
   3 -20   3      188.00      180.48     11.56 o
   4 -20   3       44.78       47.77     12.86 o
  -5 -19   3       48.88       30.55      6.91 o
  -4 -19   3       89.17       89.25      9.12 o
  -3 -19   3      117.40      128.35      9.03 o
  -2 -19   3       28.94       37.73      6.93 o
  -1 -19   3       16.79       14.13      2.67 o
   0 -19   3      115.49      112.99      5.56 o
   1 -19   3      266.53      270.87     15.42 o
   2 -19   3       32.25       33.81      5.63 o
   3 -19   3      117.68      116.84      9.52 o
   4 -19   3      113.11      122.42     12.71 o
   5 -19   3       45.56       53.48     11.87 o
  -5 -18   3      225.33      264.10     24.55 o
  -4 -18   3      158.24      172.88     18.26 o
  -2 -18   3      187.84      163.84      8.16 o
  -1 -18   3       94.65       88.43      4.97 o
   0 -18   3     1219.67     1167.56     32.38 o
   1 -18   3      416.45      416.91     17.26 o
   2 -18   3      262.56      256.17     10.98 o
   3 -18   3      255.63      282.50     12.75 o
   4 -18   3       21.49       27.77      5.92 o
   5 -18   3       87.05       80.73     13.43 o
  -6 -17   3        3.36        8.23      9.44 o
  -5 -17   3       36.01       36.04      8.93 o
  -4 -17   3      404.30      421.31     22.27 o
  -3 -17   3      465.81      455.22     20.68 o
  -2 -17   3       45.23       36.77      6.11 o
  -1 -17   3      169.29      161.23      6.56 o
   0 -17   3      955.08      927.28     28.32 o
   1 -17   3       29.51       34.65      8.66 o
   2 -17   3      535.01      530.59     27.24 o
   3 -17   3       17.26       15.45      4.55 o
   4 -17   3       19.32       15.16      4.72 o
   5 -17   3      208.51      223.75     25.53 o
  -6 -16   3       35.10       32.27     11.18 o
  -5 -16   3       19.39        2.58      9.84 o
  -4 -16   3      111.88       91.87      8.54 o
  -3 -16   3      499.16      540.37     22.46 o
  -2 -16   3      129.53      116.90      7.10 o
  -1 -16   3      357.59      367.69     11.20 o
   0 -16   3      294.26      277.62      9.62 o
   1 -16   3       19.56       17.08      3.48 o
   2 -16   3      492.46      489.43     20.46 o
   3 -16   3       56.28       55.95      5.72 o
   4 -16   3      638.60      660.76     36.46 o
   5 -16   3      214.59      206.15     19.87 o
  -6 -15   3       49.17       45.73     11.68 o
  -5 -15   3      122.70      119.90     13.93 o
  -4 -15   3       39.53       30.15      7.04 o
  -3 -15   3       24.94       18.32      4.25 o
  -2 -15   3      244.31      230.68     10.61 o
  -1 -15   3       23.55       27.20      3.43 o
   0 -15   3      656.18      568.56     14.91 o
   1 -15   3      551.05      551.47     18.94 o
   2 -15   3      147.60      136.86      9.41 o
   3 -15   3       41.63       49.86      5.34 o
   4 -15   3      321.53      305.63     16.56 o
   5 -15   3       36.67       24.42     10.20 o
  -6 -14   3       13.25       11.41     10.00 o
  -5 -14   3       50.02       48.53      9.45 o
  -4 -14   3      131.96      129.26     13.39 o
  -3 -14   3       14.64       15.65      3.20 o
  -2 -14   3      524.63      550.31     16.55 o
  -1 -14   3       10.79       15.84      1.98 o
   0 -14   3       53.69       48.68      2.64 o
   1 -14   3       38.47       35.32      3.11 o
   2 -14   3       92.21       95.93      6.80 o
   3 -14   3      509.06      501.35     58.78 o
   4 -14   3      218.12      205.90     13.02 o
   5 -14   3        9.13        1.00     11.60 o
  -6 -13   3        3.54        0.66      7.51 o
  -5 -13   3       46.02       38.79      8.42 o
  -4 -13   3      137.56      123.50      8.63 o
  -3 -13   3       55.04       61.31      5.55 o
  -2 -13   3      190.11      200.94      7.31 o
  -1 -13   3      594.85      581.98     21.77 o
   0 -13   3     1309.37     1257.76     26.52 o
   1 -13   3      430.15      441.71     14.01 o
   2 -13   3      436.40      474.50     16.69 o
   3 -13   3       13.71       14.17      3.47 o
   4 -13   3      386.16      338.13     20.89 o
   5 -13   3      145.07      110.91     13.58 o
  -6 -12   3        1.10       -0.22      8.24 o
  -5 -12   3       46.29       37.63      9.40 o
  -4 -12   3      273.73      279.31     14.30 o
  -3 -12   3      349.32      357.14     12.63 o
  -2 -12   3       57.27       59.10      3.78 o
  -1 -12   3      419.45      442.35     10.67 o
   0 -12   3      127.86      124.17      4.33 o
   1 -12   3      223.79      260.27      8.99 o
   2 -12   3       82.77       87.29      6.05 o
   3 -12   3      409.54      426.20     28.72 o
   4 -12   3      255.60      280.77     21.13 o
   5 -12   3      212.11      246.50     23.83 o
  -6 -11   3       22.54       35.61     10.08 o
  -5 -11   3      274.49      268.64     20.94 o
  -4 -11   3      111.32      108.74     12.35 o
  -3 -11   3      115.45      106.41      6.76 o
  -2 -11   3      182.05      169.64      7.27 o
  -1 -11   3      297.10      321.93      8.29 o
   0 -11   3      302.09      302.65      7.74 o
   1 -11   3     3394.40     3497.96    141.47 o
   2 -11   3       32.41       24.60      6.22 o
   3 -11   3      186.57      185.12      8.20 o
   4 -11   3       39.51       37.02      4.59 o
   5 -11   3        8.96       14.79      9.93 o
  -5 -10   3      102.05       97.89     12.79 o
  -4 -10   3       66.44       46.32     10.91 o
  -3 -10   3      210.69      215.96      8.88 o
  -2 -10   3       69.33       79.35      6.74 o
  -1 -10   3      519.92      561.36     11.54 o
   0 -10   3       38.65       34.65      1.83 o
   1 -10   3      717.95      680.88     26.24 o
   2 -10   3      189.38      176.23      8.80 o
   3 -10   3       76.26       94.66     12.57 o
   4 -10   3       50.05       37.37      4.89 o
   5 -10   3       35.63       44.24      7.47 o
   6 -10   3       10.70       18.26     16.71 o
  -5  -9   3      222.48      238.46     22.50 o
  -4  -9   3        2.17        2.29      2.21 o
  -3  -9   3       70.52       85.35      4.33 o
  -2  -9   3     1025.09     1050.58     36.34 o
  -1  -9   3     1289.84     1280.54     29.68 o
   0  -9   3      171.56      151.50      4.00 o
   1  -9   3      578.09      625.32     20.69 o
   2  -9   3      283.45      297.18     12.77 o
   3  -9   3      727.27      730.14     26.90 o
   4  -9   3      424.97      437.61     16.92 o
   5  -9   3      139.59      178.14     18.27 o
   6  -9   3      172.31      204.53     20.87 o
  -4  -8   3       52.41       58.37      3.86 o
  -3  -8   3      423.86      453.64     13.75 o
  -2  -8   3      428.46      404.19     11.20 o
  -1  -8   3     1094.80     1055.85     20.69 o
   0  -8   3      329.77      313.32      9.07 o
   1  -8   3      450.79      462.85     25.79 o
   2  -8   3     1398.17     1347.28     43.23 o
   3  -8   3        7.62       11.51      3.18 o
   4  -8   3       99.60      110.17      7.59 o
   5  -8   3       19.15       22.55      6.97 o
   6  -8   3       26.43       41.39     13.15 o
  -6  -7   3        0.39        7.38      7.75 o
  -5  -7   3      327.55      313.43     21.16 o
  -4  -7   3       81.17       88.05      4.95 o
  -3  -7   3       44.58       46.26      2.61 o
  -2  -7   3      699.75      737.15     17.56 o
  -1  -7   3     1732.60     1732.12     34.28 o
   0  -7   3     1726.33     1725.85     72.11 o
   1  -7   3      397.47      421.38     10.61 o
   2  -7   3       23.67       21.65      3.04 o
   3  -7   3      229.71      224.21     15.36 o
   4  -7   3       64.77       58.82      4.90 o
   5  -7   3       52.18       42.78     11.38 o
   6  -7   3       25.20       12.98      8.91 o
  -6  -6   3       53.47       42.59     10.51 o
  -5  -6   3      221.77      239.30     12.22 o
  -4  -6   3      611.94      618.92     18.38 o
  -3  -6   3      100.46      107.76      4.07 o
  -2  -6   3      373.41      414.12     12.66 o
  -1  -6   3      101.42      104.61      3.22 o
   0  -6   3     1122.59     1068.43     26.33 o
   1  -6   3      734.94      763.80     19.03 o
   2  -6   3     1051.74     1116.27     25.66 o
   3  -6   3       78.07       82.71      5.89 o
   4  -6   3      249.03      225.62     12.85 o
   5  -6   3       93.21       76.71     11.18 o
   6  -6   3        5.70        3.61     11.70 o
  -6  -5   3       24.24       21.62     10.43 o
  -5  -5   3       37.06       44.34      9.09 o
  -4  -5   3      206.95      227.07      8.32 o
  -3  -5   3      239.15      259.17      7.77 o
  -2  -5   3      140.99      140.58      4.56 o
  -1  -5   3      524.63      518.99     12.00 o
   0  -5   3      547.26      555.98     11.99 o
   1  -5   3      958.67     1046.38     21.34 o
   2  -5   3      300.77      292.28      9.68 o
   3  -5   3      371.88      356.31     14.18 o
   4  -5   3       61.16       49.90      5.08 o
   5  -5   3      321.56      316.53     18.70 o
   6  -5   3      227.78      260.49     24.31 o
  -6  -4   3       22.50       15.86      9.05 o
  -5  -4   3      184.00      178.04     12.35 o
  -4  -4   3      828.26      845.15     23.58 o
  -3  -4   3      918.79      999.11     22.59 o
  -2  -4   3      797.68      771.52     29.79 o
  -1  -4   3     2007.75     1989.73     38.60 o
   0  -4   3      749.86      727.05     14.78 o
   1  -4   3     2284.35     2395.74     50.77 o
   2  -4   3       35.62       40.56      2.24 o
   3  -4   3       92.13       79.38      4.83 o
   4  -4   3      210.85      211.90     12.91 o
   5  -4   3      138.59      132.33     12.46 o
   6  -4   3       21.31       14.68      8.52 o
  -6  -3   3        8.91       17.19      6.73 o
  -5  -3   3      227.79      216.38     16.30 o
  -4  -3   3       29.31       28.31      2.40 o
  -3  -3   3       53.75       59.61      2.83 o
  -2  -3   3     1148.47     1209.44     35.59 o
  -1  -3   3       38.24       33.84      3.31 o
   0  -3   3      428.31      450.08     10.71 o
   1  -3   3      862.36      857.30     17.04 o
   2  -3   3      799.91      847.33     17.43 o
   3  -3   3      893.80      939.74     37.68 o
   4  -3   3       40.51       42.61      4.71 o
   5  -3   3       29.87       44.53      9.57 o
   6  -3   3       92.61       96.46     14.88 o
  -6  -2   3      375.04      414.80     16.79 o
  -5  -2   3      858.00      919.90     39.97 o
  -4  -2   3      239.49      227.36      7.03 o
  -3  -2   3      266.47      259.88      7.78 o
  -2  -2   3      469.05      501.38     16.80 o
  -1  -2   3      814.67      813.27     48.14 o
   0  -2   3      912.28      965.48     22.54 o
   1  -2   3     1843.46     1938.28     36.22 o
   2  -2   3     2035.12     2058.34     39.55 o
   3  -2   3       26.22       29.73      3.05 o
   4  -2   3       28.01       30.66      4.65 o
   5  -2   3       33.92       31.09      5.09 o
   6  -2   3       58.12       54.86     10.90 o
  -7  -1   3       10.45       12.23     14.40 o
  -6  -1   3       93.98       99.77     12.13 o
  -5  -1   3      402.41      508.73     28.37 o
  -4  -1   3       90.02       82.95      3.52 o
  -3  -1   3      236.15      255.61     12.49 o
  -2  -1   3      531.61      573.28     23.68 o
  -1  -1   3      821.48      840.64     33.87 o
   0  -1   3     1675.78     1788.03     41.04 o
   1  -1   3     1027.23     1095.77     19.41 o
   2  -1   3     2605.67     2764.44     69.30 o
   3  -1   3       19.43       15.86      2.25 o
   4  -1   3       26.75       26.54      3.90 o
   5  -1   3       29.97       33.87      3.86 o
   6  -1   3      133.98      147.34     18.04 o
  -7   0   3       30.75       30.29     11.27 o
  -6   0   3      208.46      255.33     25.20 o
  -5   0   3     1070.92     1174.03     58.58 o
  -4   0   3        0.32        2.92      1.19 o
  -3   0   3     2664.20     2752.44     65.68 o
  -2   0   3      194.52      181.41      6.96 o
  -1   0   3      541.38      519.86     14.18 o
   0   0   3      148.23      169.14      4.74 o
   1   0   3     1323.17     1366.72     32.40 o
   2   0   3      728.39      759.00     16.96 o
   3   0   3       46.57       43.22      2.99 o
   4   0   3      183.92      180.39      9.94 o
   5   0   3        0.33       -0.59      2.08 o
   6   0   3       33.41       25.72     11.94 o
  -7   1   3       11.07       15.98      8.62 o
  -5   1   3      403.88      459.30     32.85 o
  -4   1   3       90.50       78.87      4.32 o
  -3   1   3      236.52      255.36      9.32 o
  -2   1   3      530.28      584.17     19.29 o
  -1   1   3      821.15      846.93     29.33 o
   0   1   3     1689.20     1750.86     29.16 o
   1   1   3     1012.16     1099.67     23.44 o
   2   1   3     2625.76     2859.01     45.48 o
   3   1   3       19.62       15.36      1.86 o
   4   1   3       29.50       28.88      3.74 o
   5   1   3       30.59       27.19      4.31 o
   6   1   3      131.21      154.16     16.61 o
  -7   2   3      103.19       64.18     24.00 o
  -6   2   3      368.83      449.07     38.29 o
  -5   2   3      852.51      884.49     28.71 o
  -4   2   3      236.27      236.64      8.90 o
  -3   2   3      266.80      263.71      8.87 o
  -2   2   3      485.74      519.66     19.75 o
  -1   2   3      802.07      767.59     19.91 o
   0   2   3      901.27      945.66     16.09 o
   1   2   3     1840.68     1956.14     44.25 o
   2   2   3     2045.46     2133.80     48.47 o
   3   2   3       26.22       20.93      2.35 o
   4   2   3       27.47       34.77      4.69 o
   5   2   3       33.46       29.29      8.55 o
   6   2   3       59.03       58.04     10.70 o
  -6   3   3        8.36       22.49      9.29 o
  -5   3   3      229.41      247.51     12.86 o
  -4   3   3       28.85       30.85      2.42 o
  -3   3   3       53.76       60.97      4.53 o
  -2   3   3     1149.85     1254.17     32.00 o
  -1   3   3       36.67       36.66      2.94 o
   0   3   3      420.99      448.71     11.47 o
   1   3   3      852.75      884.61     20.48 o
   2   3   3      785.13      820.36     17.85 o
   3   3   3      877.53      895.47     31.61 o
   4   3   3       41.53       36.30      4.29 o
   5   3   3       31.87       31.68      4.61 o
   6   3   3       96.81       84.23     13.71 o
  -6   4   3       23.92       21.89      9.71 o
  -5   4   3      176.48      187.73      9.15 o
  -4   4   3      830.58      841.84     27.08 o
  -3   4   3      939.93     1034.72     25.27 o
  -2   4   3      804.43      784.85     30.81 o
  -1   4   3     2036.76     2043.46     40.81 o
   0   4   3      741.51      757.27     23.34 o
   1   4   3     2257.26     2423.05     54.21 o
   2   4   3       39.15       44.79      2.42 o
   3   4   3       88.38       82.35      5.59 o
   4   4   3      214.70      203.47     16.87 o
   5   4   3      135.61      114.97      8.95 o
  -6   5   3       24.96       21.32     10.48 o
  -5   5   3       36.32       38.28     13.44 o
  -4   5   3      208.25      213.61      7.57 o
  -3   5   3      238.88      251.01      8.66 o
  -2   5   3      141.31      137.51      5.32 o
  -1   5   3      520.79      549.32     15.81 o
   0   5   3      552.31      548.19     13.25 o
   1   5   3      953.17     1021.78     19.21 o
   2   5   3      308.61      313.78      7.56 o
   3   5   3      373.33      386.82     10.54 o
   4   5   3       64.70       57.44      6.04 o
   5   5   3      324.07      286.19     14.95 o
  -5   6   3      215.37      201.91     12.58 o
  -4   6   3      598.22      570.48     19.48 o
  -3   6   3      107.46      118.90      5.49 o
  -2   6   3      381.19      402.83     10.92 o
  -1   6   3       93.59       97.21      3.65 o
   0   6   3     1117.79     1102.98     25.42 o
   1   6   3      733.74      754.85     13.87 o
   2   6   3     1053.98     1097.38     19.59 o
   3   6   3       73.84       78.74      4.61 o
   4   6   3      243.05      220.28      8.56 o
   5   6   3       94.77      111.84      7.56 o
  -6   7   3        0.49      -13.47      8.98 o
  -5   7   3      326.33      357.06     25.36 o
  -4   7   3       81.86       78.25      5.03 o
  -3   7   3       44.52       56.05      3.08 o
  -2   7   3      703.55      765.26     21.42 o
  -1   7   3     1737.69     1807.54     43.54 o
   0   7   3     1725.17     1711.82     35.51 o
   1   7   3      389.97      406.86      7.48 o
   2   7   3       25.39       23.86      2.34 o
   3   7   3      233.39      214.31      7.57 o
   4   7   3       60.64       65.94      5.28 o
   5   7   3       50.00       58.86      6.11 o
  -6   8   3       11.47        8.98      5.78 o
  -5   8   3      238.76      195.95     19.86 o
  -4   8   3       49.98       51.43      3.28 o
  -3   8   3      436.57      453.74     13.27 o
  -2   8   3      430.32      427.17     11.63 o
  -1   8   3     1101.46     1053.62     21.21 o
   0   8   3      331.96      338.14      7.89 o
   1   8   3      438.40      456.31     10.46 o
   2   8   3     1379.27     1425.99     33.65 o
   3   8   3        9.02        7.47      1.74 o
   4   8   3       99.01      111.85      9.06 o
   5   8   3       18.41       19.54      6.68 o
  -6   9   3       29.45       26.99      4.68 o
  -5   9   3      220.61      214.94     14.69 o
  -4   9   3        2.22        2.72      1.50 o
  -3   9   3       70.76       68.08      3.49 o
  -2   9   3     1024.32     1082.29     27.94 o
  -1   9   3     1282.49     1282.81     26.40 o
   0   9   3      167.23      160.47      4.98 o
   1   9   3      572.56      601.50     12.67 o
   2   9   3      283.12      261.96      7.39 o
   3   9   3      733.63      708.63     19.98 o
   4   9   3      432.01      427.33     27.54 o
   5   9   3      137.32      163.49     12.89 o
  -6  10   3       75.75       70.31      6.76 o
  -5  10   3       96.57       96.13     10.26 o
  -4  10   3       62.08       41.96      4.07 o
  -3  10   3      210.47      195.28      6.71 o
  -2  10   3       65.86       70.56      4.53 o
  -1  10   3      536.99      584.94     17.07 o
   0  10   3       37.82       31.98      2.43 o
   1  10   3      713.23      716.88     14.43 o
   2  10   3      182.31      180.58      6.96 o
   3  10   3       75.39       77.69      3.46 o
   4  10   3       52.41       47.76      8.10 o
   5  10   3       35.99       35.45      6.84 o
  -6  11   3       21.52       31.15      5.06 o
  -5  11   3      276.10      265.31     24.51 o
  -4  11   3      112.08      110.45     20.95 o
  -3  11   3      115.37      103.32      6.32 o
  -2  11   3      182.36      182.31      6.10 o
  -1  11   3      296.57      333.59     12.37 o
   0  11   3      306.03      307.75      7.92 o
   1  11   3     3398.47     3524.30     80.02 o
   2  11   3       32.03       32.06      2.76 o
   3  11   3      188.97      184.58      6.67 o
   4  11   3       38.61       43.16     10.15 o
   5  11   3        7.89       13.69      5.53 o
  -6  12   3        0.89        1.09      3.06 o
  -5  12   3       45.96       49.31      6.80 o
  -4  12   3      282.20      310.74     23.66 o
  -3  12   3      348.41      333.90     11.65 o
  -2  12   3       57.34       56.34      3.71 o
  -1  12   3      410.89      428.98     11.08 o
   0  12   3      131.85      128.84      5.41 o
   1  12   3      214.68      242.34     18.41 o
   2  12   3       78.46       68.88      4.40 o
   3  12   3      411.60      407.71     15.44 o
   4  12   3      260.87      282.58     20.99 o
   5  12   3      213.49      245.63     16.40 o
  -6  13   3        3.18        6.54      5.00 o
  -5  13   3       46.54       58.18      8.18 o
  -4  13   3      137.34      117.86     10.41 o
  -3  13   3       54.89       51.40      4.39 o
  -2  13   3      190.34      194.54      6.67 o
  -1  13   3      590.10      616.42     14.40 o
   0  13   3     1297.57     1311.55     34.86 o
   1  13   3      431.56      455.53     14.19 o
   2  13   3      431.78      439.75     16.38 o
   3  13   3       14.56       11.64      2.57 o
   4  13   3      386.18      377.84     23.56 o
   5  13   3      147.23      150.15     20.78 o
  -6  14   3       14.82       17.10      4.32 o
  -5  14   3       47.43       51.75     11.37 o
  -4  14   3      130.91      144.61     15.60 o
  -3  14   3       14.11       10.90      2.72 o
  -2  14   3      533.99      544.14     17.79 o
  -1  14   3       13.25       11.91      3.53 o
   0  14   3       57.60       49.98      7.54 o
   1  14   3       36.38       26.11      5.44 o
   2  14   3       97.58       92.31     18.86 o
   3  14   3      505.65      507.31     19.49 o
   4  14   3      220.39      216.82     14.21 o
   5  14   3        8.73        4.00      4.55 o
  -6  15   3       50.14       36.59      6.67 o
  -5  15   3      122.85      118.32     13.23 o
  -4  15   3       39.19       36.40      7.24 o
  -3  15   3       25.13       21.00      6.06 o
  -2  15   3      243.83      239.90      9.23 o
  -1  15   3       24.51       24.20      5.08 o
   0  15   3      663.72      644.71     22.10 o
   1  15   3      553.52      545.39     22.35 o
   2  15   3      150.31      132.36      9.37 o
   3  15   3       44.70       38.63      4.56 o
   4  15   3      315.79      327.81     17.56 o
   5  15   3       37.35       33.11      7.02 o
  -6  16   3       37.19       33.46      8.45 o
  -5  16   3       20.30       20.77      6.89 o
  -4  16   3      110.01      102.47     12.39 o
  -3  16   3      497.06      540.97     23.40 o
  -2  16   3      123.54      127.64      6.73 o
  -1  16   3      355.60      350.81     15.36 o
   0  16   3      290.06      291.32     11.66 o
   1  16   3       17.21       18.58      4.30 o
   2  16   3      502.88      480.94     25.07 o
   3  16   3       53.45       52.11      5.42 o
   4  16   3      636.69      685.31     38.02 o
   5  16   3      216.92      244.51     17.34 o
  -6  17   3        3.29        7.94      8.66 o
  -5  17   3       35.63       31.66     10.80 o
  -4  17   3      404.01      422.44     25.98 o
  -3  17   3      464.92      465.27     28.74 o
  -2  17   3       46.10       37.20      4.22 o
  -1  17   3      167.27      161.14      8.42 o
   0  17   3      947.87      929.68     32.15 o
   1  17   3       31.03       32.38      4.92 o
   2  17   3      538.57      537.47     24.01 o
   3  17   3       15.92        5.00      4.56 o
   4  17   3       20.97       16.06      5.76 o
   5  17   3      205.61      195.33     20.60 o
  -5  18   3      225.10      230.80     22.54 o
  -4  18   3      159.40      178.01     15.80 o
  -3  18   3       40.90       66.50      7.95 o
  -2  18   3      182.79      152.10     17.70 o
  -1  18   3       97.88       91.04      6.17 o
   0  18   3     1228.15     1212.30     41.41 o
   1  18   3      427.98      428.18     27.59 o
   2  18   3      255.82      253.93     16.14 o
   3  18   3      256.23      284.29     18.75 o
   4  18   3       20.46       18.66      8.65 o
   5  18   3       85.01       74.69     11.41 o
  -5  19   3       49.28       31.47      8.72 o
  -4  19   3       89.68       81.66     13.20 o
  -3  19   3      117.27      113.96     17.54 o
  -2  19   3       28.43       28.08      4.44 o
  -1  19   3       16.38       10.63      2.59 o
   0  19   3      116.96      101.14      5.53 o
   1  19   3      271.04      266.39     13.26 o
   2  19   3       34.13       34.42      6.61 o
   3  19   3      114.45      124.24     10.16 o
   4  19   3      115.29      126.93     11.24 o
   5  19   3       43.85       25.41     12.28 o
  -5  20   3       20.55       12.40     10.42 o
  -4  20   3       71.07       77.31     13.03 o
  -3  20   3      157.69      148.23     15.84 o
  -2  20   3      260.23      289.32     18.51 o
  -1  20   3      549.94      543.30     43.40 o
   0  20   3      152.50      155.70     10.71 o
   1  20   3      447.37      439.02     20.15 o
   2  20   3      210.84      229.12     13.33 o
   3  20   3      193.44      196.09     16.15 o
   4  20   3       42.87       49.68     11.05 o
  -5  21   3       56.26       63.88     12.49 o
  -4  21   3       27.35       36.44      9.23 o
  -3  21   3      171.78      172.49     17.05 o
  -2  21   3        6.31        2.77      3.70 o
  -1  21   3      125.38      127.90     15.03 o
   0  21   3       46.51       46.96      6.69 o
   1  21   3      459.03      490.83     25.01 o
   2  21   3       68.11       62.45      8.14 o
   3  21   3       56.32       47.76     10.09 o
   4  21   3       72.59       94.21     17.41 o
  -5  22   3       55.79       67.88     15.41 o
  -4  22   3      174.34      218.86     19.63 o
  -3  22   3      114.94      106.23     14.81 o
  -2  22   3       17.56       20.41      6.80 o
  -1  22   3      364.80      397.00     19.43 o
   0  22   3      596.43      630.83     33.53 o
   1  22   3      270.07      264.49     17.06 o
   2  22   3       46.06       38.28     12.14 o
   3  22   3      127.35      131.32     18.06 o
   4  22   3       14.49       -0.67      7.86 o
  -5  23   3       26.92       30.26     10.06 o
  -4  23   3       63.37       49.84     12.60 o
  -3  23   3      110.73      162.50     20.63 o
  -2  23   3       35.48       31.17      7.40 o
  -1  23   3      214.19      178.60     14.14 o
   0  23   3       52.93       55.67      8.18 o
   1  23   3        3.57        2.50      3.98 o
   2  23   3       26.38       25.14      5.70 o
   3  23   3       11.47       24.17     10.73 o
   4  23   3       60.43       55.57     13.12 o
  -4  24   3       37.37       27.00     13.25 o
  -3  24   3      326.06      327.67     30.12 o
  -2  24   3      325.77      353.52     21.12 o
  -1  24   3      198.48      207.44     15.08 o
   0  24   3       74.97       67.83      8.37 o
   1  24   3       34.22       27.54      6.41 o
   2  24   3       18.59       17.25      5.94 o
   3  24   3        9.67        5.63     11.21 o
   4  24   3       48.44       20.24     12.32 o
  -4  25   3        7.19       17.00     12.40 o
  -3  25   3       88.86       85.02     15.31 o
  -2  25   3        7.42        4.22      5.38 o
  -1  25   3       24.49       18.47      6.68 o
   0  25   3       70.87       69.15     15.20 o
   1  25   3       88.12       72.12      8.88 o
   2  25   3       27.52       14.52      9.48 o
   3  25   3       43.18       53.66     14.77 o
  -4  26   3      155.79      201.63     34.16 o
  -3  26   3       47.76       44.62     12.53 o
  -2  26   3      103.39      121.78     27.62 o
  -1  26   3       51.69       42.98     10.05 o
   0  26   3       72.27       76.89     10.13 o
   1  26   3       61.89       67.82     17.56 o
   2  26   3      467.06      473.16     48.20 o
   3  26   3       12.18       10.61     13.87 o
  -3  27   3        6.70        1.39     13.20 o
  -2  27   3       30.77       36.54     14.21 o
  -1  27   3        7.42       -4.02      6.34 o
   0  27   3       32.73       23.03      7.71 o
   1  27   3      140.29      105.96     13.50 o
   2  27   3        7.18       13.86     11.64 o
   3  27   3       86.64       81.63     17.92 o
  -3  28   3       54.80       40.43     12.49 o
  -2  28   3      117.24      126.03     17.29 o
  -1  28   3       34.06       27.10      7.75 o
   0  28   3       16.08       27.33      7.54 o
   1  28   3       79.05       65.66     13.58 o
   2  28   3       57.50       61.79     15.80 o
  -3  29   3        5.48       15.26     10.82 o
  -2  29   3        2.13       -2.79     12.77 o
  -1  29   3       19.49       24.73      7.42 o
   0  29   3       75.70       73.48     10.14 o
   1  29   3      236.57      251.80     19.93 o
   2  29   3      101.46       84.51     20.67 o
  -2  30   3       40.78       23.83     16.05 o
  -1  30   3       46.60       57.40      9.43 o
   0  30   3       37.77       66.20     12.03 o
   1  30   3      108.18      106.44     13.97 o
   2  30   3       25.94       22.39     10.95 o
  -2  31   3        4.31       -4.33      9.98 o
  -1  31   3        2.27       14.47      9.06 o
   0  31   3       35.67       60.09     16.57 o
   1  31   3        3.17        0.22      9.32 o
  -1  32   3       14.26       22.15      9.42 o
   0  32   3      106.94       96.41     13.89 o
  -1 -31   4       68.48       67.46     21.94 o
   0 -31   4       73.30       64.83     13.15 o
  -2 -30   4       73.50       52.64     16.42 o
  -1 -30   4       14.25       18.33      7.90 o
   0 -30   4        7.15        0.86      6.77 o
   1 -30   4      111.11      126.47     12.94 o
  -2 -29   4       52.12       71.92     15.80 o
  -1 -29   4       31.01       61.86      8.67 o
   0 -29   4        9.32       12.55      5.83 o
   1 -29   4        2.25        1.61      5.52 o
   2 -29   4       25.06       24.62     11.61 o
  -3 -28   4       38.64       28.25      8.18 o
  -2 -28   4       71.08       82.78     16.29 o
  -1 -28   4       73.75       86.48     10.93 o
   0 -28   4      196.94      173.38     12.56 o
   1 -28   4       42.40       44.12      8.62 o
   2 -28   4       41.86       38.47      9.26 o
  -3 -27   4      111.49      103.42     14.25 o
  -2 -27   4      115.48      120.60     22.95 o
  -1 -27   4        4.64        4.57      7.11 o
   0 -27   4       94.44      119.18     20.32 o
   1 -27   4        8.89       -0.04      8.17 o
   2 -27   4        4.39       -4.47      7.22 o
  -4 -26   4       37.44       33.07     12.78 o
  -3 -26   4       41.88       43.77      9.07 o
  -2 -26   4        8.86       10.24      3.90 o
  -1 -26   4       79.13       79.18     10.20 o
   0 -26   4       72.95       84.50      9.20 o
   1 -26   4       97.72      112.55     10.84 o
   2 -26   4       32.65       19.39     10.29 o
   3 -26   4       47.99       45.98     13.44 o
  -4 -25   4        9.65        7.72      7.54 o
  -3 -25   4       29.84       49.94      9.91 o
  -2 -25   4       48.33       66.34      7.98 o
  -1 -25   4       25.76       27.45      6.54 o
   0 -25   4       65.16       62.37      7.58 o
   1 -25   4       65.58       90.29     11.46 o
   2 -25   4      138.58      151.96     15.11 o
   3 -25   4       76.47       82.68     10.97 o
  -4 -24   4        1.96        9.45     10.72 o
  -3 -24   4       99.19      115.14     10.85 o
  -2 -24   4       86.33      114.86      7.76 o
  -1 -24   4       62.93       58.81      5.04 o
   0 -24   4      327.23      335.94     19.23 o
   1 -24   4       23.17       25.86      6.49 o
   2 -24   4       28.63       34.44      6.59 o
   3 -24   4       21.94       21.74      8.40 o
  -4 -23   4       30.92       42.36      9.41 o
  -3 -23   4       54.89       56.78      8.15 o
  -2 -23   4        4.33        4.81      3.61 o
  -1 -23   4       59.34       57.32      4.78 o
   0 -23   4      334.55      349.90     20.60 o
   1 -23   4      187.31      208.33     13.20 o
   2 -23   4      109.31      127.82     11.72 o
   3 -23   4       53.00       62.06      9.06 o
   4 -23   4      129.13      134.65     29.21 o
  -5 -22   4      107.49      119.53     17.69 o
  -4 -22   4      244.37      265.07     22.02 o
  -3 -22   4       32.25       30.78      5.53 o
  -2 -22   4       55.33       50.76      5.24 o
  -1 -22   4      102.85       93.31      6.18 o
   0 -22   4      195.50      177.51     13.45 o
   1 -22   4       75.86       82.36     10.87 o
   2 -22   4       10.17        3.81      7.37 o
   3 -22   4        2.85        9.40      5.81 o
   4 -22   4       38.87       35.28      7.06 o
  -5 -21   4       24.06       30.70     12.23 o
  -4 -21   4        6.36       -2.23      5.76 o
  -3 -21   4      139.84      188.02     14.04 o
  -2 -21   4       12.69       11.68      3.26 o
  -1 -21   4       16.18       13.13      3.35 o
   0 -21   4      354.98      336.72     14.11 o
   1 -21   4      202.07      179.62     12.90 o
   2 -21   4      202.32      213.15     14.27 o
   3 -21   4      207.26      212.82     15.60 o
   4 -21   4        4.10        3.39      4.88 o
  -5 -20   4       29.40       27.04      8.05 o
  -4 -20   4       21.34       16.43      6.25 o
  -3 -20   4       82.76       60.04     13.26 o
  -2 -20   4       65.98       66.19      5.40 o
  -1 -20   4      300.93      300.13     12.95 o
   0 -20   4      236.98      245.98      9.75 o
   1 -20   4      493.04      531.73     22.98 o
   2 -20   4       68.43       82.23      7.10 o
   3 -20   4       93.01       80.29      9.51 o
   4 -20   4        8.60       -2.61      4.89 o
  -5 -19   4        3.16       -1.43      7.62 o
  -4 -19   4       31.61       25.45      7.58 o
  -3 -19   4       32.92       28.31      5.58 o
  -2 -19   4      155.13      136.74      7.83 o
  -1 -19   4      292.41      289.66     15.53 o
   0 -19   4      496.96      486.19     15.43 o
   1 -19   4      513.93      562.72     23.53 o
   2 -19   4      159.55      177.24     13.11 o
   3 -19   4       53.95       37.45      6.03 o
   4 -19   4      332.60      373.32     23.60 o
  -5 -18   4       79.02       82.59     15.27 o
  -4 -18   4      126.82      107.58     16.38 o
  -3 -18   4      531.12      528.41     25.31 o
  -2 -18   4       35.20       31.70      5.29 o
  -1 -18   4      162.63      141.65      7.04 o
   0 -18   4       10.59        7.08      1.83 o
   1 -18   4       59.74       61.21     13.16 o
   2 -18   4      143.79      144.96      9.33 o
   3 -18   4       33.82       26.57      8.12 o
   4 -18   4       49.88       43.68      6.29 o
  -5 -17   4        8.97       -3.77     10.48 o
  -4 -17   4       78.15       75.20      8.31 o
  -3 -17   4      396.84      398.16     25.87 o
  -2 -17   4      632.35      652.33     27.33 o
  -1 -17   4      298.58      295.86     11.42 o
   0 -17   4      826.91      800.16     25.62 o
   1 -17   4       24.17       15.06      3.87 o
   2 -17   4       96.99       92.75     13.10 o
   3 -17   4      116.04      129.53     16.82 o
   4 -17   4        8.07       -1.73      5.07 o
   5 -17   4      287.29      289.39     31.45 o
  -6 -16   4        3.63        2.75     10.07 o
  -5 -16   4       30.90       24.23      8.84 o
  -4 -16   4        3.59        5.21      3.90 o
  -3 -16   4      467.83      455.23     24.11 o
  -2 -16   4      150.23      134.54      7.31 o
  -1 -16   4      797.46      812.12     29.63 o
   0 -16   4     1045.30     1021.96     29.02 o
   1 -16   4      103.58      107.70     11.70 o
   2 -16   4       78.52       88.48      7.45 o
   3 -16   4       52.92       52.64      6.56 o
   4 -16   4      185.87      197.71     15.85 o
   5 -16   4       10.27       13.17      9.16 o
  -6 -15   4       20.92       13.54     10.27 o
  -5 -15   4       21.80        6.45      6.42 o
  -4 -15   4       89.50       92.77      8.66 o
  -3 -15   4       85.51       79.37      7.44 o
  -2 -15   4      391.83      395.53     12.31 o
  -1 -15   4        3.45        5.32      2.23 o
   0 -15   4      285.44      311.45     13.79 o
   1 -15   4      253.75      249.17     11.58 o
   2 -15   4      172.48      161.07      9.10 o
   3 -15   4      177.95      185.22      9.36 o
   4 -15   4      187.72      194.36     12.21 o
   5 -15   4      114.11      113.99     16.05 o
  -6 -14   4       43.62       50.42     12.31 o
  -5 -14   4      307.18      377.57     34.73 o
  -4 -14   4      189.15      188.69     12.61 o
  -3 -14   4      471.03      455.03     18.21 o
  -2 -14   4     1276.87     1283.72     39.51 o
  -1 -14   4      131.39      116.68      5.02 o
   0 -14   4      488.76      484.96     14.61 o
   1 -14   4      342.99      349.93     14.11 o
   2 -14   4       12.67        8.28      3.53 o
   3 -14   4      184.81      175.08     27.25 o
   4 -14   4       63.27       57.56      9.44 o
   5 -14   4       23.24       17.92      9.87 o
  -6 -13   4       20.63       20.27      9.17 o
  -5 -13   4       62.72       82.10     14.03 o
  -4 -13   4       41.43       38.22      6.85 o
  -3 -13   4      112.49      115.63     13.15 o
  -2 -13   4     1642.29     1716.19     46.60 o
  -1 -13   4      978.85      952.73     23.74 o
   0 -13   4      457.81      461.82     13.83 o
   1 -13   4        7.18       10.55      3.11 o
   2 -13   4       50.97       55.44      5.01 o
   3 -13   4       34.78       34.90      5.00 o
   4 -13   4      236.81      232.28     13.73 o
   5 -13   4       85.81       89.81     13.87 o
  -6 -12   4        6.00       -1.81      7.78 o
  -5 -12   4        4.53       13.84     10.28 o
  -4 -12   4        7.76        9.56      4.33 o
  -3 -12   4        5.71        0.77      3.07 o
  -2 -12   4      270.57      263.90      9.00 o
  -1 -12   4     1847.75     1845.23     56.37 o
   0 -12   4     1647.43     1656.94     46.64 o
   1 -12   4      273.04      256.49     11.49 o
   2 -12   4      213.29      218.32     12.09 o
   3 -12   4       61.73       56.57      6.14 o
   4 -12   4       69.78       66.19     10.49 o
   5 -12   4      100.33      130.09     16.26 o
  -6 -11   4        7.16        7.53      9.24 o
  -5 -11   4       14.89        9.68      7.47 o
  -4 -11   4       12.08       18.99      8.60 o
  -3 -11   4        6.14        7.43      3.10 o
  -2 -11   4      109.99      106.12      6.02 o
  -1 -11   4      801.87      783.40     20.29 o
   0 -11   4       79.68       83.05      3.17 o
   1 -11   4      367.18      376.86     18.09 o
   2 -11   4      234.73      245.10     10.97 o
   3 -11   4      145.84      162.06     11.69 o
   4 -11   4       73.95       83.56      7.05 o
   5 -11   4       99.30       92.62     13.73 o
  -6 -10   4      100.47      101.28     14.73 o
  -5 -10   4      341.91      362.09     25.67 o
  -4 -10   4       78.22       80.60      6.90 o
  -3 -10   4       91.83       92.57      5.88 o
  -2 -10   4     1112.53     1125.82     39.80 o
  -1 -10   4      316.67      322.49     16.06 o
   0 -10   4      442.89      441.35     10.64 o
   1 -10   4      104.81      102.56      6.55 o
   2 -10   4       49.42       44.01      5.15 o
   3 -10   4      429.38      440.67     22.06 o
   4 -10   4      318.94      293.18     15.87 o
   5 -10   4       30.66       23.62      9.01 o
  -6  -9   4       13.38       -1.37      8.10 o
  -5  -9   4        7.62       -0.06      6.30 o
  -4  -9   4       11.78       12.11      3.05 o
  -3  -9   4       33.20       33.13      3.34 o
  -2  -9   4       82.80       99.01      8.38 o
  -1  -9   4      127.05      130.35      6.14 o
   0  -9   4      984.89     1029.57     22.57 o
   1  -9   4      451.38      441.69     16.02 o
   2  -9   4      105.58      107.94      7.23 o
   3  -9   4       23.86       19.60      3.95 o
   4  -9   4       56.94       65.01      6.27 o
   5  -9   4      178.12      130.43     15.18 o
  -6  -8   4       55.74       69.21     12.28 o
  -5  -8   4      116.42      119.57     12.13 o
  -4  -8   4       25.49       37.18      5.86 o
  -3  -8   4       89.35       92.85      7.72 o
  -2  -8   4     1144.54     1185.92     31.34 o
  -1  -8   4      120.99      117.30      3.78 o
   0  -8   4     1210.08     1290.61     34.65 o
   1  -8   4      197.06      260.09      9.34 o
   2  -8   4      667.90      662.34     25.77 o
   3  -8   4       81.50       84.02      7.89 o
   4  -8   4       68.43       71.44      7.17 o
   5  -8   4       19.38       11.88      8.71 o
  -6  -7   4       13.87       24.97      9.62 o
  -5  -7   4       25.80       34.04      9.87 o
  -4  -7   4       11.04        9.69      3.03 o
  -3  -7   4       23.27       18.28      2.52 o
  -2  -7   4     1385.43     1442.32     28.27 o
  -1  -7   4      124.10      132.82      8.15 o
   0  -7   4     4743.33     5125.95    117.88 o
   1  -7   4      653.58      687.56     18.90 o
   2  -7   4      280.35      277.88     10.29 o
   3  -7   4      415.15      418.21     20.79 o
   4  -7   4       15.88       18.36      4.44 o
   5  -7   4       90.94      140.85     15.25 o
  -6  -6   4       81.12       93.64     10.08 o
  -5  -6   4       72.14       89.64     15.27 o
  -4  -6   4      381.79      342.16     14.26 o
  -3  -6   4      251.67      253.40      7.25 o
  -2  -6   4      186.77      177.26      7.29 o
  -1  -6   4     1432.55     1453.25     31.23 o
   0  -6   4      440.61      488.05     13.00 o
   1  -6   4       19.33       21.80      1.95 o
   2  -6   4     1245.52     1268.81     38.34 o
   3  -6   4      375.01      352.48     15.15 o
   4  -6   4       42.45       46.71      5.06 o
   5  -6   4        6.11        6.31      5.79 o
  -6  -5   4       14.00       13.15      6.11 o
  -5  -5   4       75.84       63.99      7.49 o
  -4  -5   4      515.60      497.52     20.31 o
  -3  -5   4      106.96      110.51      5.33 o
  -2  -5   4      369.97      356.19     12.74 o
  -1  -5   4       75.38       91.65      3.58 o
   0  -5   4      411.29      426.88      9.55 o
   1  -5   4     1037.86     1147.66     17.97 o
   2  -5   4      116.16      113.21      5.04 o
   3  -5   4       98.31      110.44      5.98 o
   4  -5   4      321.65      331.60     18.86 o
   5  -5   4       21.54       32.03      9.75 o
   6  -5   4      159.08      167.68     18.42 o
  -6  -4   4      279.91      286.12     17.43 o
  -5  -4   4      423.51      443.09     21.28 o
  -4  -4   4      164.05      170.55      7.76 o
  -3  -4   4     1379.23     1393.63     24.02 o
  -2  -4   4     1195.55     1163.21     48.93 o
  -1  -4   4      186.41      195.16     10.15 o
   0  -4   4      792.50      886.42     29.44 o
   1  -4   4      181.71      182.99      4.85 o
   2  -4   4      787.31      815.13     18.30 o
   3  -4   4       25.29       19.86      2.92 o
   4  -4   4      220.24      195.88     10.67 o
   5  -4   4        8.68       13.22      3.35 o
   6  -4   4       26.56       24.42      8.31 o
  -6  -3   4      205.85      204.02     23.15 o
  -5  -3   4       23.39       29.83      6.22 o
  -4  -3   4       47.92       51.73      3.61 o
  -3  -3   4      468.65      480.54     14.46 o
  -2  -3   4       91.44       95.83      5.25 o
  -1  -3   4      221.18      218.71     10.77 o
   0  -3   4      280.17      298.62      8.00 o
   1  -3   4      111.25      108.22      3.67 o
   2  -3   4      384.66      387.66     10.41 o
   3  -3   4      322.79      320.11     14.20 o
   4  -3   4      233.45      245.82     12.85 o
   5  -3   4       15.33       22.81      3.80 o
   6  -3   4      293.18      319.68     29.24 o
  -6  -2   4        9.23       21.45      9.95 o
  -5  -2   4       26.85       30.27      1.96 o
  -4  -2   4      702.97      693.28     25.75 o
  -3  -2   4      126.07      141.26      5.21 o
  -2  -2   4      349.76      424.55     18.03 o
  -1  -2   4      440.24      417.65     19.57 o
   0  -2   4      219.63      201.78      5.70 o
   1  -2   4     3619.26     3960.23     72.54 o
   2  -2   4      140.06      167.98      5.59 o
   3  -2   4      407.61      417.08     15.70 o
   4  -2   4       12.42        8.09      3.17 o
   5  -2   4       33.77       34.88      4.57 o
   6  -2   4        1.11      -15.48     10.32 o
  -6  -1   4       36.72       56.40     12.14 o
  -5  -1   4       83.78       88.63     13.43 o
  -4  -1   4        8.57       13.56      2.02 o
  -3  -1   4      109.33      122.15     16.91 o
  -2  -1   4      889.23     1021.82     75.57 o
  -1  -1   4      795.58      867.56     23.77 o
   0  -1   4     1051.33     1181.20     23.11 o
   1  -1   4      782.56      874.32     18.95 o
   2  -1   4       73.12       72.42      5.51 o
   3  -1   4      261.72      234.10     12.58 o
   4  -1   4      109.46      120.18      7.51 o
   5  -1   4      127.27      124.40      9.95 o
   6  -1   4       43.03       40.80      9.78 o
  -5   0   4      730.14      748.75     27.54 o
  -4   0   4      280.94      278.84     10.06 o
  -3   0   4      207.63      218.24     16.53 o
  -2   0   4       49.64       63.51      4.39 o
  -1   0   4     1834.74     1938.16     37.45 o
   0   0   4      338.01      353.70      8.04 o
   1   0   4      206.06      248.39     10.18 o
   2   0   4      217.17      212.96      6.28 o
   3   0   4      296.95      295.94     12.84 o
   4   0   4       60.72       59.35      6.83 o
   5   0   4        3.42        7.14      3.05 o
   6   0   4        2.72       -0.90      7.62 o
  -6   1   4       37.03       49.10      7.00 o
  -5   1   4       83.96       93.33      7.26 o
  -4   1   4        8.52        9.68      2.17 o
  -3   1   4      108.62      120.85      9.35 o
  -2   1   4      892.38      900.13     57.45 o
  -1   1   4      804.77      888.92     23.39 o
   0   1   4     1060.93     1178.87     23.34 o
   1   1   4      768.28      856.11     18.21 o
   2   1   4       70.79       79.17      3.51 o
   3   1   4      259.85      244.12     15.09 o
   4   1   4      107.96      114.95     20.16 o
   5   1   4      122.50      127.85      8.45 o
  -6   2   4       10.72       17.68      9.20 o
  -5   2   4       30.02       35.68      6.22 o
  -4   2   4      703.85      732.09     26.58 o
  -3   2   4      124.68      148.07      5.71 o
  -2   2   4      361.65      432.39     15.74 o
  -1   2   4      455.30      498.97     11.72 o
   0   2   4      229.80      215.90      7.76 o
   1   2   4     3602.90     3870.05     71.15 o
   2   2   4      134.17      152.85      4.83 o
   3   2   4      409.76      424.94     17.29 o
   4   2   4       12.77        5.27      5.09 o
   5   2   4       34.37       24.62      4.50 o
  -6   3   4      204.24      228.34     21.95 o
  -5   3   4       23.13       25.97      4.20 o
  -4   3   4       47.86       43.10      3.39 o
  -3   3   4      466.47      474.85     14.87 o
  -2   3   4       92.36       95.91      4.25 o
  -1   3   4      222.58      225.71      8.18 o
   0   3   4      276.45      281.63      6.22 o
   1   3   4      110.68      111.92      6.63 o
   2   3   4      386.20      375.50      9.19 o
   3   3   4      321.74      328.43     12.32 o
   4   3   4      241.19      224.16     15.04 o
   5   3   4       14.23       13.61      6.17 o
  -6   4   4      285.75      293.75     32.45 o
  -5   4   4      419.79      438.63     18.59 o
  -4   4   4      163.83      167.30      8.30 o
  -3   4   4     1393.70     1449.82     35.13 o
  -2   4   4     1206.67     1173.48     43.59 o
  -1   4   4      190.96      189.43      7.29 o
   0   4   4      777.67      910.94     27.03 o
   1   4   4      180.22      181.99      5.58 o
   2   4   4      772.43      793.80     20.06 o
   3   4   4       23.65       22.27      5.80 o
   4   4   4      223.69      199.02     11.72 o
   5   4   4        9.03       16.05      3.72 o
  -6   5   4       14.16        6.71      5.68 o
  -5   5   4       75.32       71.57      8.15 o
  -4   5   4      514.77      502.35     17.73 o
  -3   5   4      107.11      118.96      5.16 o
  -2   5   4      373.20      383.93     10.79 o
  -1   5   4       77.70       92.89      3.49 o
   0   5   4      414.21      451.67     12.96 o
   1   5   4     1023.86     1142.35     28.29 o
   2   5   4      112.67      113.49      6.18 o
   3   5   4       95.67       91.74      6.54 o
   4   5   4      319.68      302.26     13.53 o
   5   5   4       21.62       16.65      4.07 o
  -6   6   4       82.38       68.74     14.38 o
  -5   6   4       71.61       74.76      8.46 o
  -4   6   4      378.06      352.43     15.41 o
  -3   6   4      252.80      257.95     12.17 o
  -2   6   4      189.26      178.19      6.61 o
  -1   6   4     1456.11     1509.16     39.15 o
   0   6   4      453.35      487.03     12.86 o
   1   6   4       19.75       24.47      2.79 o
   2   6   4     1236.22     1263.70     39.81 o
   3   6   4      376.60      354.58     13.15 o
   4   6   4       43.11       48.22      5.11 o
   5   6   4        6.40        7.12      5.30 o
  -6   7   4       13.71       17.65      4.59 o
  -5   7   4       25.37       32.55      6.08 o
  -4   7   4       11.08       10.03      2.34 o
  -3   7   4       23.45       27.30      2.75 o
  -2   7   4     1377.49     1473.47     44.79 o
  -1   7   4      121.01      119.58      5.12 o
   0   7   4     4731.79     4988.31    111.03 o
   1   7   4      660.56      677.95     14.62 o
   2   7   4      274.14      271.87     12.48 o
   3   7   4      410.71      395.95     15.70 o
   4   7   4       17.94       10.82      4.05 o
   5   7   4       90.16       94.75     12.50 o
  -6   8   4       59.08       48.44      5.99 o
  -5   8   4      113.15       99.16     10.19 o
  -4   8   4       25.22       29.61      3.21 o
  -3   8   4       88.41       90.41      4.31 o
  -2   8   4     1157.89     1210.75     31.67 o
  -1   8   4      125.41      126.47      6.01 o
   0   8   4     1199.61     1220.67     27.16 o
   1   8   4      204.60      255.39      9.65 o
   2   8   4      661.68      658.43     15.71 o
   3   8   4       80.98       84.51      4.66 o
   4   8   4       69.09       69.77     11.18 o
   5   8   4       19.39       19.38      7.74 o
  -6   9   4       13.46        6.83      4.38 o
  -5   9   4        7.65       11.88      6.18 o
  -4   9   4       11.73       11.05      4.10 o
  -3   9   4       33.88       33.92      3.21 o
  -2   9   4       84.42       91.89      5.34 o
  -1   9   4      130.68      131.54      5.30 o
   0   9   4      972.96     1027.89     27.23 o
   1   9   4      452.49      463.99     18.27 o
   2   9   4      100.34      110.96      4.43 o
   3   9   4       21.08       19.93      2.90 o
   4   9   4       57.19       51.05      9.74 o
   5   9   4      181.31      161.63     22.59 o
  -6  10   4      100.27      102.38     14.22 o
  -5  10   4      337.13      313.90     24.92 o
  -4  10   4       76.22       69.69      6.94 o
  -3  10   4       92.00       93.95      4.93 o
  -2  10   4     1128.47     1147.86     34.31 o
  -1  10   4      320.50      344.04     10.81 o
   0  10   4      447.14      448.07     13.35 o
   1  10   4      109.34       95.69      6.03 o
   2  10   4       50.22       45.75      3.26 o
   3  10   4      424.84      437.37     13.12 o
   4  10   4      318.16      306.33     16.69 o
   5  10   4       30.14       37.76      8.11 o
  -6  11   4        6.89        6.15      4.71 o
  -5  11   4       14.97       39.45      8.78 o
  -4  11   4       12.16       19.15      6.52 o
  -3  11   4        6.37        7.04      2.32 o
  -2  11   4      110.75      109.42      5.21 o
  -1  11   4      804.13      812.50     19.92 o
   0  11   4       79.70       90.82     14.88 o
   1  11   4      365.10      360.33     11.39 o
   2  11   4      236.34      223.06      8.90 o
   3  11   4      145.16      145.94      6.24 o
   4  11   4       70.32       81.30      9.18 o
   5  11   4       97.24       97.23     13.49 o
  -6  12   4        6.54       13.32      4.88 o
  -5  12   4        4.29        7.99      7.74 o
  -4  12   4        6.56        0.60      5.93 o
  -3  12   4        4.65        3.08      2.49 o
  -2  12   4      278.74      268.70     10.35 o
  -1  12   4     1838.29     1869.76     72.31 o
   0  12   4     1647.56     1723.80     48.69 o
   1  12   4      276.05      253.55     12.44 o
   2  12   4      206.89      187.37      9.27 o
   3  12   4       62.07       63.09      4.57 o
   4  12   4       69.09       56.55      8.43 o
   5  12   4      100.98      108.45     12.54 o
  -6  13   4       21.11       27.95     10.33 o
  -5  13   4       63.05       57.74      9.32 o
  -4  13   4       41.30       40.97      8.81 o
  -3  13   4      112.75      109.55      5.66 o
  -2  13   4     1649.14     1668.12     59.64 o
  -1  13   4      977.91      952.17     26.16 o
   0  13   4      451.83      459.47     24.10 o
   1  13   4        6.67        6.71      1.86 o
   2  13   4       53.50       51.76      4.04 o
   3  13   4       31.89       38.53      4.59 o
   4  13   4      243.36      238.36     26.21 o
   5  13   4       88.99      100.90     11.46 o
  -6  14   4       42.67       53.79      8.34 o
  -5  14   4      307.34      326.16     27.08 o
  -4  14   4      183.01      183.83     16.96 o
  -3  14   4      478.97      496.80     21.85 o
  -2  14   4     1264.96     1206.32     44.57 o
  -1  14   4      130.17      108.05     11.01 o
   0  14   4      499.92      518.49     31.79 o
   1  14   4      333.17      352.68     12.37 o
   2  14   4       14.22       17.52      5.01 o
   3  14   4      181.64      176.90     11.03 o
   4  14   4       63.63       64.68      7.14 o
   5  14   4       23.90       19.47      8.15 o
  -6  15   4       20.74       20.28      6.86 o
  -5  15   4       22.11       24.14      6.89 o
  -4  15   4       89.29       86.96     12.56 o
  -3  15   4       86.12       76.90      7.35 o
  -2  15   4      390.28      388.46     14.09 o
  -1  15   4        3.61        7.21      1.79 o
   0  15   4      289.44      308.56     12.53 o
   1  15   4      248.19      246.89     12.29 o
   2  15   4      179.37      162.30     11.75 o
   3  15   4      183.77      189.98     25.19 o
   4  15   4      186.61      205.93     15.08 o
   5  15   4      110.43      109.29     16.60 o
  -6  16   4        3.73        8.24      5.46 o
  -5  16   4       31.43        5.68      8.77 o
  -4  16   4        3.93        8.45      6.33 o
  -3  16   4      456.77      415.06     20.75 o
  -2  16   4      142.57      112.80      6.89 o
  -1  16   4      793.95      796.08     25.06 o
   0  16   4     1050.39     1064.49     49.61 o
   1  16   4      102.72       99.07     13.02 o
   2  16   4       82.04       76.11      5.82 o
   3  16   4       55.24       55.90      7.59 o
   4  16   4      185.48      224.26     15.22 o
   5  16   4       10.79       16.56     11.80 o
  -5  17   4        9.15        6.02      6.09 o
  -4  17   4       78.42       67.15      9.87 o
  -3  17   4      396.71      392.04     31.57 o
  -2  17   4      631.91      668.78     35.55 o
  -1  17   4      296.36      268.25     13.23 o
   0  17   4      824.77      818.45     35.84 o
   1  17   4       24.00       19.74      4.75 o
   2  17   4       95.29       85.93      7.47 o
   3  17   4      120.53      118.20     13.70 o
   4  17   4        9.57        7.77      5.39 o
   5  17   4      291.51      305.30     37.50 o
  -5  18   4       80.73      103.64     14.50 o
  -4  18   4      126.09      146.39     13.89 o
  -3  18   4      528.16      534.28     30.00 o
  -2  18   4       32.05       29.92      6.22 o
  -1  18   4      155.66      139.95     11.43 o
   0  18   4       12.13       12.37      4.34 o
   1  18   4       62.24       51.48      6.43 o
   2  18   4      139.65      153.39     10.14 o
   3  18   4       32.78       32.52      5.63 o
   4  18   4       51.26       56.76     10.33 o
  -5  19   4        3.20       -0.56      7.19 o
  -4  19   4       31.67       35.77     10.38 o
  -3  19   4       32.35       19.92      6.69 o
  -2  19   4      153.73      171.44     11.77 o
  -1  19   4      296.42      294.38     13.69 o
   0  19   4      494.44      481.85     45.53 o
   1  19   4      521.19      518.59     23.52 o
   2  19   4      165.12      152.44      9.20 o
   3  19   4       54.91       51.18     10.27 o
   4  19   4      334.14      330.43     25.75 o
  -5  20   4       28.52       51.48     13.44 o
  -4  20   4       20.63       28.80     10.94 o
  -3  20   4       78.45       80.29      9.73 o
  -2  20   4       63.19       62.13     12.94 o
  -1  20   4      303.98      341.90     20.48 o
   0  20   4      231.10      223.60     12.90 o
   1  20   4      497.38      528.77     26.47 o
   2  20   4       71.84       68.90      5.86 o
   3  20   4       95.42       96.90     15.28 o
   4  20   4        8.03        6.67      8.91 o
  -4  21   4        6.33        6.35      7.27 o
  -3  21   4      140.56      125.09     15.49 o
  -2  21   4       12.15       13.62      4.64 o
  -1  21   4       15.28       11.22      4.46 o
   0  21   4      360.49      336.42     19.59 o
   1  21   4      198.63      187.16     16.41 o
   2  21   4      197.87      204.74     16.01 o
   3  21   4      208.32      269.32     28.87 o
   4  21   4        4.23       -4.60     11.85 o
  -5  22   4      109.52      118.26     20.56 o
  -4  22   4      246.29      320.37     35.56 o
  -3  22   4       32.28       33.38      8.69 o
  -2  22   4       54.31       52.11      6.66 o
  -1  22   4      108.53       86.19      9.16 o
   0  22   4      188.82      197.38     16.44 o
   1  22   4       72.18       81.12     12.19 o
   2  22   4        9.00        5.32      6.94 o
   3  22   4        3.37        7.25      7.70 o
   4  22   4       39.75       33.63     10.68 o
  -4  23   4       30.97       34.52     13.62 o
  -3  23   4       54.55       54.80      9.80 o
  -2  23   4        4.61       -3.95      4.48 o
  -1  23   4       57.80       67.68      8.35 o
   0  23   4      338.90      378.69     21.90 o
   1  23   4      191.90      187.57     14.57 o
   2  23   4      107.57      111.55     10.66 o
   3  23   4       50.94       56.72     14.40 o
   4  23   4      129.90      112.20     21.06 o
  -4  24   4        1.40        0.92     13.87 o
  -2  24   4       84.73       97.33      9.36 o
  -1  24   4       65.52       82.70     15.42 o
   0  24   4      332.26      364.46     20.10 o
   1  24   4       21.46       22.12      7.25 o
   2  24   4       30.15       43.72     10.82 o
   3  24   4       23.13       33.38     13.58 o
  -4  25   4        9.58        9.13      9.71 o
  -3  25   4       29.97       38.72     11.75 o
  -2  25   4       48.05       80.05      9.47 o
  -1  25   4       24.98       16.10      5.89 o
   0  25   4       66.38       64.50      9.97 o
   1  25   4       63.11       60.45      8.73 o
   2  25   4      134.31      135.18     15.13 o
   3  25   4       74.45      109.63     21.10 o
  -4  26   4       37.86       59.31     15.74 o
  -3  26   4       41.90       31.12     13.37 o
  -2  26   4        9.94       17.61      8.05 o
  -1  26   4       81.94       53.41      9.72 o
   0  26   4       73.08       85.89     13.89 o
   1  26   4       94.15      104.11     11.48 o
   2  26   4       34.53       14.53     10.07 o
   3  26   4       48.22       40.60     14.38 o
  -3  27   4      111.56      147.11     19.82 o
  -2  27   4      113.91      126.14     16.83 o
  -1  27   4        4.43        4.80      6.40 o
   0  27   4       95.28      106.61     11.35 o
   1  27   4        9.57       11.09      6.51 o
   2  27   4        4.17       -1.00     11.04 o
  -3  28   4       36.84       36.87     13.67 o
  -2  28   4       71.00       68.58     14.84 o
  -1  28   4       75.64       70.49     11.30 o
   0  28   4      201.24      210.98     17.42 o
   1  28   4       42.55       27.81      7.65 o
   2  28   4       40.41       39.99     11.88 o
  -3  29   4       72.51       91.90     15.59 o
  -2  29   4       51.24       59.93     13.86 o
  -1  29   4       31.81       33.13     10.96 o
   0  29   4        8.73       14.52      8.80 o
   1  29   4        2.39        7.95      6.52 o
   2  29   4       24.33       26.31     11.42 o
  -2  30   4       74.31       84.61     16.15 o
  -1  30   4       14.15       17.41     10.36 o
   0  30   4        7.01        8.93      7.40 o
   1  30   4      109.26      105.22     21.56 o
  -1  31   4       67.87       75.50     12.68 o
   0  31   4       75.38       75.01     11.40 o
  -1 -30   5        7.04        4.08      6.56 o
   0 -30   5      122.75      143.68     20.83 o
  -2 -29   5       16.11        6.66     12.11 o
  -1 -29   5        7.72        0.86      6.34 o
   0 -29   5       80.49       87.89     25.31 o
   1 -29   5      204.00      179.19     18.65 o
  -3 -28   5       35.13       57.82     18.51 o
  -2 -28   5        9.33        2.16     16.85 o
  -1 -28   5       20.44       24.87      7.09 o
   0 -28   5       34.61       34.76     10.39 o
   1 -28   5       53.36       57.74     10.30 o
  -3 -27   5       17.12        3.17     13.49 o
  -2 -27   5      184.92      192.53     17.63 o
  -1 -27   5       87.16       83.63     10.19 o
   0 -27   5      141.30      166.90     18.06 o
   1 -27   5        1.30        1.98      8.85 o
   2 -27   5       58.35       69.89     21.05 o
  -3 -26   5       96.55       93.79     12.35 o
  -2 -26   5       44.78       38.41      9.49 o
  -1 -26   5       35.24       41.84      7.41 o
   0 -26   5       52.40       54.72      8.95 o
   1 -26   5       17.39       17.04      6.49 o
   2 -26   5       37.75       26.65      9.11 o
  -4 -25   5       24.28       24.11      9.68 o
  -3 -25   5        6.16        3.50      6.86 o
  -2 -25   5       63.54       66.26      9.69 o
  -1 -25   5       89.52       82.75     17.62 o
   0 -25   5      130.22      123.07      9.20 o
   1 -25   5       54.49       61.31      9.10 o
   2 -25   5       22.52       30.31      7.42 o
   3 -25   5        9.05       10.65      5.60 o
  -4 -24   5       28.40       29.31     12.01 o
  -3 -24   5       16.35       25.63      7.07 o
  -2 -24   5       56.29       82.05      7.09 o
  -1 -24   5       35.04       26.29      6.98 o
   0 -24   5       78.26       77.67     16.09 o
   1 -24   5      117.30      117.60     10.28 o
   2 -24   5       37.93       48.32      8.89 o
   3 -24   5        0.35       -4.17      7.87 o
  -4 -23   5        1.97       -1.60      8.02 o
  -3 -23   5       28.11       29.95     11.48 o
  -2 -23   5       91.68       90.66      7.00 o
  -1 -23   5       12.93       13.55      5.66 o
   0 -23   5      121.28      116.84      9.86 o
   1 -23   5        9.07       -3.22      8.59 o
   2 -23   5       18.93       17.03      5.42 o
   3 -23   5      137.42      180.29     18.96 o
  -4 -22   5      193.38      219.25     23.27 o
  -3 -22   5       24.72       19.85      6.02 o
  -2 -22   5       80.28       79.71      6.21 o
  -1 -22   5       83.02       84.51      8.64 o
   0 -22   5       29.94       24.73      4.89 o
   1 -22   5       85.14       83.26      8.34 o
   2 -22   5       23.41       26.73      6.65 o
   3 -22   5       44.33       37.27     13.91 o
  -5 -21   5        6.45       29.68     13.09 o
  -4 -21   5       32.08       30.89      6.24 o
  -3 -21   5      206.67      177.91     13.55 o
  -2 -21   5       23.62       26.88      5.68 o
  -1 -21   5       88.97      104.95      6.98 o
   0 -21   5      196.00      209.33     15.61 o
   1 -21   5       37.21       31.54      6.60 o
   2 -21   5       32.22       37.98      9.22 o
   3 -21   5      115.25      118.21     11.64 o
   4 -21   5       64.43       58.81     10.91 o
  -5 -20   5      243.93      314.83     32.69 o
  -4 -20   5       24.27       25.61      9.11 o
  -3 -20   5       48.01       25.39      7.90 o
  -2 -20   5      223.33      196.98     13.83 o
  -1 -20   5      395.49      395.90     19.59 o
   0 -20   5      595.04      588.83     26.85 o
   1 -20   5      100.87       91.88     15.18 o
   2 -20   5      168.24      170.93     12.33 o
   3 -20   5       62.49       68.47      8.06 o
   4 -20   5       70.18       62.21      9.27 o
  -5 -19   5        4.77        1.81      9.99 o
  -4 -19   5      111.52      117.69     12.14 o
  -3 -19   5      127.39      120.24     10.50 o
  -2 -19   5       65.10       66.12      6.09 o
  -1 -19   5      375.04      359.15     16.31 o
   0 -19   5      362.43      341.74     14.99 o
   1 -19   5      127.80      119.83      8.82 o
   2 -19   5      180.30      203.74     14.40 o
   3 -19   5      124.90      133.94     10.12 o
   4 -19   5      491.43      576.50     39.38 o
  -5 -18   5       38.86       48.48     13.62 o
  -4 -18   5      120.67      129.29     11.30 o
  -3 -18   5      281.45      302.63     16.96 o
  -2 -18   5      196.58      212.96      9.99 o
  -1 -18   5      527.66      501.24     21.37 o
   0 -18   5      108.74      103.92      4.27 o
   1 -18   5       84.09      103.75     11.19 o
   2 -18   5       71.78       76.94      9.18 o
   3 -18   5       54.55       56.00     13.14 o
   4 -18   5      130.66      109.57     11.41 o
  -5 -17   5       34.39       26.81     12.48 o
  -4 -17   5       19.96       19.24      6.73 o
  -3 -17   5       46.60       33.72      6.63 o
  -2 -17   5      211.58      205.35      9.14 o
  -1 -17   5      548.89      555.52     24.23 o
   0 -17   5       59.86       57.66      3.05 o
   1 -17   5      116.19      111.25      8.75 o
   2 -17   5       40.81       45.25      5.98 o
   3 -17   5       89.44       78.04     13.20 o
   4 -17   5       25.89       23.39      7.37 o
  -5 -16   5       81.79       97.19     16.65 o
  -4 -16   5       93.06       90.67      9.57 o
  -3 -16   5       18.71       25.16      5.33 o
  -2 -16   5      347.39      334.39     14.14 o
  -1 -16   5      391.72      360.23     13.65 o
   0 -16   5       16.06       15.51      1.31 o
   1 -16   5      308.89      314.32     16.49 o
   2 -16   5      274.70      268.22     16.40 o
   3 -16   5      116.97      112.68     23.88 o
   4 -16   5       14.97       18.32      5.68 o
  -6 -15   5        5.36        8.50      9.33 o
  -5 -15   5       22.90        6.59      7.66 o
  -4 -15   5       35.73       19.96      7.40 o
  -3 -15   5      277.84      286.70     15.70 o
  -2 -15   5      434.99      436.02     18.50 o
  -1 -15   5      606.42      592.96     21.42 o
   0 -15   5      115.84      109.37      5.26 o
   1 -15   5       88.60       96.43      7.69 o
   2 -15   5      361.44      339.52     17.67 o
   3 -15   5       21.50       21.53      7.79 o
   4 -15   5      326.52      325.55     19.66 o
  -6 -14   5        5.76        1.48     10.25 o
  -5 -14   5       64.67       79.47     12.92 o
  -4 -14   5      247.71      252.30     21.43 o
  -3 -14   5      373.80      394.32     15.08 o
  -2 -14   5      267.70      253.71     11.11 o
  -1 -14   5      138.21      131.18      6.75 o
   0 -14   5       76.21       80.40      4.21 o
   1 -14   5      246.78      235.36     13.55 o
   2 -14   5      294.45      283.15     18.85 o
   3 -14   5      212.22      229.88     12.91 o
   4 -14   5      110.82       86.21      8.24 o
   5 -14   5       39.59       39.93     12.08 o
  -6 -13   5       12.70       -2.28      8.96 o
  -5 -13   5       19.76       19.58      7.14 o
  -4 -13   5       45.03       32.98      4.83 o
  -3 -13   5      705.75      657.61     27.24 o
  -2 -13   5      397.54      457.97     18.68 o
  -1 -13   5       18.33       14.20      2.64 o
   0 -13   5      148.37      153.61      8.06 o
   1 -13   5      485.83      512.70     24.06 o
   2 -13   5       15.27       11.47      4.04 o
   3 -13   5       87.38      108.92      9.16 o
   4 -13   5       28.40       35.77      6.85 o
   5 -13   5       25.78       20.61     12.67 o
  -6 -12   5       63.48       61.85     14.36 o
  -5 -12   5        4.75        6.64      7.64 o
  -4 -12   5       88.82       71.76      7.59 o
  -3 -12   5      116.00      112.83      6.62 o
  -2 -12   5      217.46      212.77     12.68 o
  -1 -12   5      196.27      184.50      7.05 o
   0 -12   5      313.11      303.63      9.77 o
   1 -12   5      397.98      411.90     18.08 o
   2 -12   5      532.07      544.71     22.30 o
   3 -12   5       15.72       10.76      5.00 o
   4 -12   5       27.18       29.45      5.22 o
   5 -12   5       10.47        3.13      8.86 o
  -5 -11   5       21.20       20.01      7.72 o
  -4 -11   5        6.78        3.82      3.89 o
  -3 -11   5       66.98       66.57      5.53 o
  -2 -11   5      132.58      124.42      6.53 o
  -1 -11   5       46.75       49.51      4.20 o
   0 -11   5      934.77      982.83     21.45 o
   1 -11   5      285.04      280.54     19.22 o
   2 -11   5      387.61      364.83     17.65 o
   3 -11   5      183.02      202.43     15.74 o
   4 -11   5       13.91        2.47      7.91 o
   5 -11   5       72.29       77.64     14.17 o
  -5 -10   5      176.00      142.06     16.71 o
  -4 -10   5       53.56       41.35      7.64 o
  -3 -10   5      299.79      317.96     11.65 o
  -2 -10   5      576.34      554.54     17.60 o
  -1 -10   5      343.26      348.78      9.09 o
   0 -10   5      182.21      160.83      5.78 o
   1 -10   5       21.69       24.66      4.51 o
   2 -10   5       45.24       39.84      5.98 o
   3 -10   5       67.93       51.62      6.24 o
   4 -10   5       48.75       45.76      5.73 o
   5 -10   5       42.81       41.93     13.23 o
  -6  -9   5       67.26       57.96     11.50 o
  -5  -9   5       94.50       70.59     11.39 o
  -4  -9   5      287.88      275.58     15.08 o
  -3  -9   5      151.02      140.73      5.51 o
  -2  -9   5      164.61      178.11      7.66 o
  -1  -9   5      409.07      404.81     13.19 o
   0  -9   5      937.33      968.90     28.21 o
   1  -9   5      207.10      212.33      8.67 o
   2  -9   5      103.86       99.06      9.90 o
   3  -9   5      327.58      324.62     13.62 o
   4  -9   5       56.76       54.41      6.19 o
   5  -9   5      144.80      134.57     15.17 o
  -5  -8   5       75.05       78.06      6.36 o
  -4  -8   5      102.38      101.56      8.22 o
  -3  -8   5       67.60       57.34      4.65 o
  -2  -8   5      136.64      142.03      5.17 o
  -1  -8   5      106.44      119.15      9.11 o
   0  -8   5      991.63     1050.28     28.17 o
   1  -8   5      552.36      583.33     21.34 o
   2  -8   5      707.19      774.24     24.12 o
   3  -8   5      640.42      628.78     35.48 o
   4  -8   5        0.32       -3.23      3.29 o
   5  -8   5       35.59       20.62      9.94 o
  -6  -7   5       63.01       73.60     16.15 o
  -5  -7   5       39.29       34.56      3.53 o
  -4  -7   5       91.22       79.59      4.66 o
  -3  -7   5       77.32       69.58      5.27 o
  -2  -7   5      427.40      419.36     13.00 o
  -1  -7   5       39.94       42.89      4.60 o
   0  -7   5      359.21      383.00     10.10 o
   1  -7   5       33.54       31.48      2.32 o
   2  -7   5       85.46       90.80      9.93 o
   3  -7   5      245.30      215.95     10.10 o
   4  -7   5        5.63        0.86      4.21 o
   5  -7   5       20.85       22.43     10.78 o
  -6  -6   5       55.05       95.77     15.58 o
  -5  -6   5       12.19       11.37      5.14 o
  -4  -6   5      398.32      387.44     13.44 o
  -3  -6   5      243.88      242.93      8.09 o
  -2  -6   5      143.15      141.56      5.86 o
  -1  -6   5     2275.04     2405.11     52.73 o
   0  -6   5       55.99       61.47      2.31 o
   1  -6   5      123.64      128.36      4.83 o
   2  -6   5       62.13       62.18      3.91 o
   3  -6   5      320.90      320.58     20.40 o
   4  -6   5      108.39      104.30      9.74 o
   5  -6   5        8.53       13.86      7.65 o
  -6  -5   5        3.31        1.20      5.96 o
  -5  -5   5       31.59       37.05      3.61 o
  -4  -5   5      231.45      237.28     13.07 o
  -3  -5   5      194.35      182.01      8.34 o
  -2  -5   5      137.13      126.10      5.30 o
  -1  -5   5      306.71      328.04     10.21 o
   0  -5   5       49.91       52.24      4.86 o
   1  -5   5       72.68       74.64      3.33 o
   2  -5   5       16.62       16.12      2.19 o
   3  -5   5      166.94      163.27      9.25 o
   4  -5   5      707.96      745.74     38.62 o
   5  -5   5      102.56       97.38     10.17 o
  -6  -4   5        7.80       -1.69      6.49 o
  -5  -4   5      371.29      347.97     18.21 o
  -4  -4   5      128.70      119.13      6.14 o
  -3  -4   5      566.85      559.26     17.66 o
  -2  -4   5      210.88      258.12      9.76 o
  -1  -4   5      497.82      541.78     17.19 o
   0  -4   5       33.52       34.24      2.32 o
   1  -4   5       40.60       42.99      4.07 o
   2  -4   5      898.81      944.01     25.61 o
   3  -4   5      660.90      665.75     25.34 o
   4  -4   5       83.30       93.35      8.34 o
   5  -4   5       61.67       60.23     11.85 o
  -6  -3   5       48.80       31.24      6.37 o
  -5  -3   5       38.22       46.03      6.97 o
  -4  -3   5       81.61       84.99      4.67 o
  -3  -3   5       21.58       24.41      2.85 o
  -2  -3   5      832.92      840.76     40.21 o
  -1  -3   5       77.40       84.51      6.13 o
   0  -3   5      588.79      619.87     11.08 o
   1  -3   5       55.80       65.30      2.83 o
   2  -3   5      317.55      333.33      8.68 o
   3  -3   5      550.13      564.44     23.91 o
   4  -3   5       42.84       34.74      5.15 o
   5  -3   5        5.29        8.36      4.44 o
  -6  -2   5       79.91       86.57      9.03 o
  -5  -2   5       35.74       34.35      9.38 o
  -4  -2   5      352.50      361.72     12.53 o
  -3  -2   5      952.78      964.90     44.93 o
  -2  -2   5      820.22      881.07     31.34 o
  -1  -2   5       44.71       52.75      3.34 o
   0  -2   5       76.25       74.08      3.33 o
   1  -2   5      190.93      187.57      5.53 o
   2  -2   5      733.84      733.24     19.07 o
   3  -2   5      284.91      253.88     11.11 o
   4  -2   5      210.47      198.33     11.73 o
   5  -2   5        0.82        1.31      4.52 o
  -6  -1   5       31.31       41.43     14.67 o
  -5  -1   5       99.83      103.92      8.02 o
  -4  -1   5      105.48      118.04      8.73 o
  -3  -1   5      124.77      101.09      6.33 o
  -2  -1   5      255.38      266.87     17.21 o
  -1  -1   5       85.69       91.11      5.76 o
   0  -1   5      418.57      424.79     12.97 o
   1  -1   5     1138.20     1173.90     25.54 o
   2  -1   5     1462.76     1505.04     34.56 o
   3  -1   5      660.14      610.49     42.11 o
   4  -1   5       76.74       78.65      7.05 o
   5  -1   5       95.43      100.15      8.66 o
  -5   0   5      207.66      200.00      8.75 o
  -4   0   5      805.42      804.02     21.21 o
  -3   0   5      615.88      699.27     34.46 o
  -2   0   5       17.30       19.56      3.90 o
  -1   0   5      501.30      636.57     19.10 o
   0   0   5      125.49      146.64      7.43 o
   1   0   5       81.62      103.88      5.18 o
   2   0   5     1482.29     1546.70     42.89 o
   3   0   5       53.98       69.39     10.74 o
   4   0   5       12.98        9.45      3.83 o
   5   0   5        4.34        4.47      4.34 o
  -6   1   5       31.38       32.40     13.02 o
  -5   1   5       99.88      100.18      8.24 o
  -4   1   5      106.70      120.30      5.76 o
  -3   1   5      124.39      143.36      6.23 o
  -2   1   5      257.82      289.38     21.75 o
  -1   1   5       83.73       87.72      5.07 o
   0   1   5      425.24      448.36     11.80 o
   1   1   5     1154.12     1153.27     30.81 o
   2   1   5     1440.40     1524.70     37.47 o
   3   1   5      658.77      654.09     24.15 o
   4   1   5       77.82       91.81      7.02 o
   5   1   5       95.70       90.47     13.45 o
  -6   2   5       76.52       94.48     12.03 o
  -5   2   5       32.82       28.97      4.64 o
  -4   2   5      349.96      363.61     13.01 o
  -3   2   5      943.44      914.84     31.31 o
  -2   2   5      823.05      876.70     25.54 o
  -1   2   5       48.51       51.28      4.53 o
   0   2   5       76.10       73.31      3.37 o
   1   2   5      191.55      193.53      7.09 o
   2   2   5      727.12      749.63     22.24 o
   3   2   5      289.15      300.96     14.74 o
   4   2   5      208.52      176.23     10.54 o
   5   2   5        0.75       -1.99      4.81 o
  -6   3   5       49.00       62.89      9.46 o
  -5   3   5       38.11       43.49      6.06 o
  -4   3   5       80.98       75.13      5.20 o
  -3   3   5       20.88       27.41      3.67 o
  -2   3   5      825.28      926.54     31.32 o
  -1   3   5       74.89       84.37      4.83 o
   0   3   5      576.47      657.68     14.48 o
   1   3   5       53.53       60.84      3.55 o
   2   3   5      320.79      337.93     14.87 o
   3   3   5      537.63      558.34     25.53 o
   4   3   5       45.80       36.98      5.52 o
   5   3   5        5.88        6.83      5.73 o
  -6   4   5        6.56       -1.20      5.32 o
  -5   4   5      373.11      382.15     22.75 o
  -4   4   5      124.02      126.41      6.41 o
  -3   4   5      576.83      581.39     19.16 o
  -2   4   5      220.21      242.30     10.20 o
  -1   4   5      484.68      542.49     17.50 o
   0   4   5       31.00       28.55      3.00 o
   1   4   5       42.51       44.80      2.84 o
   2   4   5      887.62      911.36     36.12 o
   3   4   5      655.90      668.88     29.60 o
   4   4   5       82.21       86.80     10.11 o
   5   4   5       62.22       60.29     11.96 o
  -6   5   5        3.31        3.83      3.36 o
  -5   5   5       31.40       32.64      6.32 o
  -4   5   5      231.09      211.40     10.07 o
  -3   5   5      193.90      215.36      7.46 o
  -2   5   5      138.40      128.71      8.02 o
  -1   5   5      305.87      337.18     12.51 o
   0   5   5       47.31       49.29      4.10 o
   1   5   5       68.77       70.65      5.59 o
   2   5   5       19.20       16.72      2.81 o
   3   5   5      159.62      149.18      8.95 o
   4   5   5      701.55      667.73     30.44 o
   5   5   5      107.44      111.14     14.07 o
  -6   6   5       58.09       63.67     11.81 o
  -5   6   5       10.43        8.80      4.57 o
  -4   6   5      388.67      357.52     14.63 o
  -3   6   5      236.52      243.18      9.52 o
  -2   6   5      143.21      142.88      7.61 o
  -1   6   5     2283.35     2400.86     49.93 o
   0   6   5       60.07       55.15      4.86 o
   1   6   5      120.07      111.60      5.86 o
   2   6   5       64.62       70.05      7.33 o
   3   6   5      315.89      298.63     14.96 o
   4   6   5      107.27      101.19      8.74 o
   5   6   5        8.47       16.89      7.21 o
  -6   7   5       63.37       57.86      6.46 o
  -5   7   5       39.38       31.44      6.55 o
  -4   7   5       90.95       74.74      5.26 o
  -3   7   5       75.78       70.40      5.21 o
  -2   7   5      427.91      416.87     11.77 o
  -1   7   5       38.27       45.86      4.02 o
   0   7   5      355.70      396.64     12.95 o
   1   7   5       33.66       33.02      2.38 o
   2   7   5       87.19       92.32      6.11 o
   3   7   5      253.28      219.76      8.77 o
   4   7   5        5.76        4.53      6.43 o
   5   7   5       20.98       34.28      9.14 o
  -6   8   5      160.31      137.66     11.75 o
  -5   8   5       76.11       75.01      9.76 o
  -4   8   5      106.52       97.75      6.51 o
  -3   8   5       70.65       73.13      5.10 o
  -2   8   5      143.65      152.44      6.46 o
  -1   8   5      101.26      102.40      7.56 o
   0   8   5      998.76     1075.45     33.77 o
   1   8   5      544.54      564.46     16.16 o
   2   8   5      697.79      793.78     24.46 o
   3   8   5      632.68      642.00     25.69 o
   4   8   5        0.26        0.60      6.54 o
   5   8   5       36.00       40.83     10.09 o
  -6   9   5       67.08       74.74      6.82 o
  -5   9   5       94.45      100.93     12.49 o
  -4   9   5      287.22      272.33     21.35 o
  -3   9   5      149.07      134.60      7.54 o
  -2   9   5      165.60      145.43      6.45 o
  -1   9   5      410.49      436.68     26.41 o
   0   9   5      923.85      968.85     31.02 o
   1   9   5      209.09      222.51     11.12 o
   2   9   5      103.68       98.66      5.56 o
   3   9   5      332.01      323.09     15.46 o
   4   9   5       52.95       40.35      9.02 o
   5   9   5      147.35      157.02     18.77 o
  -6  10   5      124.32      139.60      9.42 o
  -5  10   5      171.93      163.20     15.44 o
  -4  10   5       49.93       56.28      8.93 o
  -3  10   5      291.76      278.34     16.16 o
  -2  10   5      572.89      546.99     19.82 o
  -1  10   5      343.15      354.45     14.95 o
   0  10   5      187.05      178.09      8.70 o
   1  10   5       19.61       20.37      4.41 o
   2  10   5       47.42       42.78      6.13 o
   3  10   5       66.46       44.37     13.22 o
   4  10   5       49.04       58.51      9.34 o
   5  10   5       43.60       29.11      9.61 o
  -6  11   5       18.04       15.97      6.42 o
  -5  11   5       21.16       15.71      6.05 o
  -4  11   5        6.79       14.15      7.08 o
  -3  11   5       66.14       58.67      4.84 o
  -2  11   5      135.84      141.77      8.32 o
  -1  11   5       48.43       54.77      6.21 o
   0  11   5      934.38      931.70     56.11 o
   1  11   5      279.42      281.13     14.98 o
   2  11   5      385.51      407.16     19.63 o
   3  11   5      189.41      204.48     11.68 o
   4  11   5       15.49       20.92      7.94 o
   5  11   5       72.32       75.09     13.39 o
  -6  12   5       61.89       38.70      8.94 o
  -5  12   5        5.71       19.13      7.05 o
  -4  12   5       86.29       74.90     10.91 o
  -3  12   5      121.12      120.54      6.62 o
  -2  12   5      224.47      231.76     11.13 o
  -1  12   5      194.32      205.91     18.88 o
   0  12   5      307.36      254.78     15.68 o
   1  12   5      398.29      410.51     16.71 o
   2  12   5      526.65      568.30     28.61 o
   3  12   5       16.59       18.84      9.15 o
   4  12   5       27.90       17.72      7.11 o
   5  12   5       10.73        7.27     11.12 o
  -6  13   5       12.89        6.43      7.75 o
  -5  13   5       19.73       16.57      6.47 o
  -4  13   5       44.47       39.43      8.17 o
  -3  13   5      700.51      706.65     29.11 o
  -2  13   5      403.01      462.63     25.78 o
  -1  13   5       19.72       20.96      5.24 o
   0  13   5      146.28      116.67     10.34 o
   1  13   5      477.94      498.05     26.93 o
   2  13   5       15.41        9.68      4.33 o
   3  13   5       83.86       90.28     14.94 o
   4  13   5       29.46       26.11      7.37 o
   5  13   5       25.96       13.16     10.58 o
  -6  14   5        4.92        2.44      7.72 o
  -5  14   5       65.52       81.45     12.65 o
  -4  14   5      240.18      301.66     23.88 o
  -3  14   5      380.32      402.85     19.13 o
  -2  14   5      268.35      282.92     13.96 o
  -1  14   5      132.81      111.86      7.93 o
   0  14   5       72.15       77.20      8.97 o
   1  14   5      253.93      256.39     18.13 o
   2  14   5      299.09      297.32     13.97 o
   3  14   5      211.17      216.96     22.37 o
   4  14   5      111.89      117.18     19.80 o
   5  14   5       39.65       22.76     12.39 o
  -6  15   5        5.23        5.57      6.14 o
  -5  15   5       22.90        7.29      9.36 o
  -4  15   5       36.38       31.29      7.53 o
  -3  15   5      280.59      312.64     20.50 o
  -2  15   5      440.53      431.09     16.90 o
  -1  15   5      605.41      628.56     26.42 o
   0  15   5      118.95      117.66      8.75 o
   1  15   5       85.32       97.46      8.32 o
   2  15   5      366.17      369.31     17.57 o
   3  15   5       23.36       21.55      4.64 o
   4  15   5      326.57      362.28     30.04 o
  -5  16   5       79.27       85.58     11.39 o
  -4  16   5       94.26       64.75     10.83 o
  -3  16   5       20.76       22.26      5.26 o
  -2  16   5      350.30      341.81     24.90 o
  -1  16   5      395.41      393.56     18.28 o
   0  16   5       16.42       28.55      7.50 o
   1  16   5      313.15      298.77     14.40 o
   2  16   5      277.73      280.19     14.59 o
   3  16   5      117.82      106.79     14.70 o
   4  16   5       14.43       22.18     10.80 o
  -5  17   5       34.32       19.98      8.76 o
  -4  17   5       20.02       30.28      8.33 o
  -3  17   5       47.94       31.34      7.77 o
  -2  17   5      212.61      206.72     29.43 o
  -1  17   5      553.44      639.47     27.92 o
   0  17   5       63.06       70.12      6.45 o
   1  17   5      116.18      109.69      8.19 o
   2  17   5       39.86       40.66      6.24 o
   3  17   5       92.29       92.51     13.31 o
   4  17   5       24.34       32.57     11.75 o
  -5  18   5       40.86       36.90     10.38 o
  -4  18   5      118.89      107.19     12.27 o
  -3  18   5      279.64      291.69     16.99 o
  -2  18   5      202.15      197.33     38.28 o
  -1  18   5      520.05      582.21     28.94 o
   0  18   5      113.48      102.52      8.43 o
   1  18   5       86.30       82.84     12.14 o
   2  18   5       73.89       68.67      9.24 o
   3  18   5       55.78       57.95     15.88 o
   4  18   5      129.51      144.89     16.86 o
  -5  19   5        4.80       15.72      9.38 o
  -4  19   5      111.62       89.31     13.61 o
  -3  19   5      128.83      115.10     13.34 o
  -2  19   5       65.89       62.73      6.87 o
  -1  19   5      375.55      341.12     23.16 o
   0  19   5      355.73      352.80     21.75 o
   1  19   5      130.29      134.18     18.50 o
   2  19   5      181.77      193.46     32.86 o
   3  19   5      126.14      118.01     18.34 o
   4  19   5      493.52      586.68     52.39 o
  -5  20   5      239.76      285.27     36.86 o
  -4  20   5       26.45       25.39      8.03 o
  -3  20   5       45.45       38.43      9.68 o
  -2  20   5      218.22      205.16     30.22 o
  -1  20   5      403.48      406.25     26.24 o
   0  20   5      595.21      627.21     30.80 o
   1  20   5      103.37      104.22     11.44 o
   2  20   5      170.86      166.63     19.22 o
   3  20   5       62.59       60.59     14.34 o
   4  20   5       70.81       86.13     19.36 o
  -5  21   5        6.50        7.02     11.14 o
  -4  21   5       31.83       28.49      9.96 o
  -3  21   5      207.73      184.26     17.63 o
  -2  21   5       22.88       25.37      7.27 o
  -1  21   5       90.50       88.46      9.78 o
   0  21   5      201.11      202.80     13.56 o
   1  21   5       34.84       52.89      7.85 o
   2  21   5       30.67       29.68      9.38 o
   3  21   5      114.48      110.88     15.30 o
   4  21   5       64.35       77.55     18.84 o
  -4  22   5      193.67      215.69     21.26 o
  -3  22   5       25.70       36.34      9.58 o
  -2  22   5       78.03       77.77      9.10 o
  -1  22   5       83.76       80.40     14.74 o
   0  22   5       29.33       23.52      5.98 o
   1  22   5       82.47      101.95     10.56 o
   2  22   5       22.54       27.27     10.47 o
   3  22   5       45.57       12.11     14.30 o
  -4  23   5        2.07       13.15     11.64 o
  -3  23   5       27.51       39.33     10.78 o
  -2  23   5       89.92       93.24      9.78 o
  -1  23   5       13.18        7.87      7.40 o
   0  23   5      117.62      130.68     23.97 o
   1  23   5        8.14        3.30      6.32 o
   2  23   5       20.10       29.80     12.11 o
   3  23   5      134.94      151.77     23.69 o
  -4  24   5       26.57       33.66     13.81 o
  -3  24   5       17.23       17.98      9.78 o
  -2  24   5       55.76       73.59      9.72 o
  -1  24   5       36.90       37.23      8.17 o
   0  24   5       75.79       92.51     10.31 o
   1  24   5      118.19      106.46     11.35 o
   2  24   5       37.82       38.47     11.63 o
   3  24   5        0.47      -12.34      9.11 o
  -4  25   5       24.09       19.32     10.51 o
  -3  25   5        5.81        2.33      8.02 o
  -2  25   5       62.93       61.78     10.61 o
  -1  25   5       91.72       77.50     10.31 o
   0  25   5      132.87      137.75     18.38 o
   1  25   5       57.19       61.48     21.28 o
   2  25   5       22.28       17.08     10.93 o
   3  25   5        9.17        7.24     10.13 o
  -3  26   5       94.91      116.60     15.63 o
  -2  26   5       46.14       39.56     11.75 o
  -1  26   5       35.58       37.63      7.11 o
   0  26   5       50.23       54.09      9.86 o
   1  26   5       16.04       28.62     10.13 o
   2  26   5       36.21       16.70     10.36 o
  -3  27   5       16.64       15.70     10.18 o
  -2  27   5      182.67      219.64     24.71 o
  -1  27   5       85.07       80.76     10.39 o
   0  27   5      142.19      152.70     15.89 o
   1  27   5        1.08        1.75      9.68 o
   2  27   5       57.77       47.34     13.13 o
  -3  28   5       33.94       38.87     18.22 o
  -2  28   5       10.09        3.37     15.63 o
  -1  28   5       20.72       29.97     11.01 o
   0  28   5       33.62       34.86     14.98 o
   1  28   5       51.95       71.61     11.84 o
  -2  29   5       15.46       29.80     14.06 o
  -1  29   5        7.17       11.14      6.83 o
   0  29   5       83.05       67.07     12.97 o
   1  29   5      204.02      204.60     29.63 o
  -1  30   5        6.75       -4.41      7.40 o
   0  30   5      122.77      153.92     17.83 o
  -1 -29   6       25.14       13.92      7.67 o
   0 -29   6        8.46       -5.66      9.75 o
  -2 -28   6        1.64        6.96     10.90 o
  -1 -28   6       44.08       44.21      8.54 o
   0 -28   6       40.84       34.84      7.44 o
   1 -28   6       26.86       31.92      9.79 o
  -2 -27   6       95.07       98.94     14.13 o
  -1 -27   6       16.92       17.84      7.92 o
   0 -27   6       56.75       49.53     12.24 o
   1 -27   6       10.34        9.95      7.16 o
  -3 -26   6      113.25       96.45     17.74 o
  -2 -26   6        5.75        6.54      5.45 o
  -1 -26   6      175.32      178.72     17.12 o
   0 -26   6       31.85       34.66      6.82 o
   1 -26   6       27.58       24.03      6.59 o
   2 -26   6       46.95       61.95      9.19 o
  -3 -25   6       51.55       53.92     15.09 o
  -2 -25   6       14.81        5.25      5.61 o
  -1 -25   6       54.03       49.09      8.09 o
   0 -25   6       21.60       27.54      8.35 o
   1 -25   6        4.85        0.18      6.35 o
   2 -25   6       23.46       20.90      8.79 o
  -4 -24   6       46.49       43.96     11.15 o
  -3 -24   6       78.20       87.76     10.75 o
  -2 -24   6        5.95        9.37      5.58 o
  -1 -24   6        2.77       12.11      5.73 o
   0 -24   6       16.38       16.65      6.98 o
   1 -24   6       15.73        6.57     10.41 o
   2 -24   6        3.06        8.86     10.33 o
  -4 -23   6       15.02        3.67     11.75 o
  -3 -23   6       50.33       44.23      8.75 o
  -2 -23   6       28.66       22.20      7.81 o
  -1 -23   6       49.74       58.70     11.05 o
   0 -23   6       39.80       50.15      6.70 o
   1 -23   6        6.95        1.62      6.05 o
   2 -23   6       85.48      116.95     12.15 o
   3 -23   6      128.28      145.13     13.57 o
  -4 -22   6       22.87       30.54      9.91 o
  -3 -22   6      135.78      127.71     13.26 o
  -2 -22   6      170.63      169.13     10.46 o
  -1 -22   6      187.55      184.38     13.73 o
   0 -22   6        3.26       -5.53      4.65 o
   1 -22   6       10.69        5.09      4.69 o
   2 -22   6       74.29       75.67      8.70 o
   3 -22   6       20.44       16.51      6.93 o
  -4 -21   6       66.76       74.62     14.50 o
  -3 -21   6       38.16       40.79      7.05 o
  -2 -21   6       37.85       37.67      4.84 o
  -1 -21   6      145.13      139.71     10.91 o
   0 -21   6       31.91       28.26      6.84 o
   1 -21   6      128.81      142.17     12.25 o
   2 -21   6       28.00       14.04     10.48 o
   3 -21   6      106.47      132.03     11.96 o
  -5 -20   6      176.12      174.94     23.29 o
  -4 -20   6       69.94       59.06      8.05 o
  -3 -20   6        8.06        9.04      5.02 o
  -2 -20   6       76.00       77.70      9.86 o
  -1 -20   6      359.41      354.93     17.84 o
   0 -20   6      149.26      164.93     13.31 o
   1 -20   6       11.85        7.90      7.82 o
   2 -20   6       65.00       88.35     17.58 o
   3 -20   6       26.64       38.18      6.84 o
  -5 -19   6       14.73       23.85     11.83 o
  -4 -19   6       60.91       77.39     11.64 o
  -3 -19   6       25.98       12.11      5.54 o
  -2 -19   6       81.05       76.45      6.19 o
  -1 -19   6       32.15       31.47      3.75 o
   0 -19   6       57.39       50.46      6.92 o
   1 -19   6       85.70      102.56      9.30 o
   2 -19   6       14.68       14.54      6.26 o
   3 -19   6       63.32       77.30     10.24 o
  -5 -18   6       86.57       71.77     12.63 o
  -4 -18   6       43.83       30.77      7.22 o
  -3 -18   6       54.10       44.37      7.32 o
  -2 -18   6      371.61      377.85     17.20 o
  -1 -18   6      661.44      616.58     23.75 o
   0 -18   6       26.65       19.18      4.72 o
   1 -18   6      109.54      106.28      9.63 o
   2 -18   6        6.67       10.58      5.59 o
   3 -18   6       40.99       46.45     12.90 o
   4 -18   6       46.28       44.77      8.97 o
  -5 -17   6       13.56       19.52     11.48 o
  -4 -17   6       15.66        6.60      5.53 o
  -3 -17   6       87.81       99.41     10.10 o
  -2 -17   6       27.23       21.70      7.52 o
  -1 -17   6      398.44      385.00     15.37 o
   0 -17   6      380.01      399.23     20.17 o
   1 -17   6       23.94       26.38      6.28 o
   2 -17   6       17.22       14.01      5.01 o
   3 -17   6      159.44      167.33     17.60 o
   4 -17   6        4.16        3.98      6.91 o
  -5 -16   6       12.18       16.70      7.65 o
  -4 -16   6       89.20       74.58      9.08 o
  -3 -16   6       32.29       32.56      5.65 o
  -2 -16   6      488.32      514.30     24.78 o
  -1 -16   6      382.31      381.54     17.54 o
   0 -16   6       10.14       11.05      1.79 o
   1 -16   6      230.59      229.45     13.96 o
   2 -16   6      135.84      134.25     11.89 o
   3 -16   6       44.44       52.21     11.80 o
   4 -16   6       84.68       67.33      9.82 o
  -5 -15   6       16.79       14.19     10.67 o
  -4 -15   6       10.64        4.33      4.81 o
  -3 -15   6      311.13      315.59     16.89 o
  -2 -15   6       69.08       65.78      9.34 o
  -1 -15   6      663.89      652.30     22.44 o
   0 -15   6       94.91       94.20      8.77 o
   1 -15   6      338.43      332.53     15.67 o
   2 -15   6       97.71      106.23     13.95 o
   3 -15   6       43.02       55.99      6.79 o
   4 -15   6       41.48       49.33     14.30 o
  -6 -14   6       14.11       12.07     11.86 o
  -5 -14   6      103.84      121.59     16.99 o
  -4 -14   6        6.38        5.07      6.03 o
  -3 -14   6       18.95        7.66      6.87 o
  -2 -14   6      443.76      426.10     36.55 o
  -1 -14   6      472.25      455.28     17.82 o
   0 -14   6      272.90      262.47      8.88 o
   1 -14   6      205.57      197.14     20.97 o
   2 -14   6      182.70      161.07     11.37 o
   3 -14   6        3.84        8.25      4.52 o
   4 -14   6       45.50       41.83      7.79 o
  -6 -13   6        1.53       14.36      8.91 o
  -5 -13   6        4.72        2.90      6.52 o
  -4 -13   6       62.64       53.43      5.84 o
  -3 -13   6       43.15       28.31      4.96 o
  -2 -13   6      613.39      610.30     42.87 o
  -1 -13   6      460.46      454.47     15.64 o
   0 -13   6      102.90      102.72      8.41 o
   1 -13   6      433.29      419.95     21.44 o
   2 -13   6      158.14      151.21     11.57 o
   3 -13   6      302.48      344.46     32.22 o
   4 -13   6        9.01       10.50      5.30 o
  -6 -12   6        8.69        4.20     11.12 o
  -5 -12   6       53.78       62.24     14.75 o
  -4 -12   6       60.30       55.99     14.83 o
  -3 -12   6      138.27      142.47      7.75 o
  -2 -12   6      355.50      349.08     14.72 o
  -1 -12   6      129.20      117.83      6.16 o
   0 -12   6      762.15      754.46     17.92 o
   1 -12   6      408.72      431.53     22.17 o
   2 -12   6      190.03      232.17     14.42 o
   3 -12   6       92.22       98.83     11.44 o
   4 -12   6        6.79        8.68      6.20 o
  -6 -11   6       71.33       85.31     16.73 o
  -5 -11   6       60.67       56.38     10.87 o
  -4 -11   6      191.29      197.85     11.85 o
  -3 -11   6      132.35      156.69      8.20 o
  -2 -11   6      512.90      465.82     15.57 o
  -1 -11   6      211.83      197.97      8.56 o
   0 -11   6       90.63       90.61      4.88 o
   1 -11   6       50.78       48.80      4.65 o
   2 -11   6      319.51      336.67     16.15 o
   3 -11   6      229.84      250.31     20.58 o
   4 -11   6       24.94       28.52      7.21 o
  -6 -10   6        3.94        2.58      9.23 o
  -5 -10   6      147.65      164.44     15.91 o
  -4 -10   6       15.72       13.80      7.38 o
  -3 -10   6       27.65       25.42      3.53 o
  -2 -10   6       97.99      113.82      6.57 o
  -1 -10   6       94.06       96.00      5.76 o
   0 -10   6      401.10      415.74     18.04 o
   1 -10   6      374.08      401.33     15.88 o
   2 -10   6      110.45      121.33      8.24 o
   3 -10   6      123.78      143.77     10.46 o
   4 -10   6       58.65       62.70      6.80 o
   5 -10   6        2.29       -5.98      7.09 o
  -5  -9   6       18.39       20.24      5.78 o
  -4  -9   6        3.98        7.81      2.74 o
  -3  -9   6       36.54       32.11      3.27 o
  -2  -9   6      154.55      148.04      6.80 o
  -1  -9   6       44.22       49.08      3.61 o
   0  -9   6       85.92       78.37      3.89 o
   1  -9   6      649.06      645.27     22.42 o
   2  -9   6      846.93      824.17     31.70 o
   3  -9   6      140.52      148.07     33.17 o
   4  -9   6       57.81       60.42      7.08 o
   5  -9   6        8.88       -2.98      7.52 o
  -6  -8   6       18.30       21.78     10.07 o
  -5  -8   6       75.95      100.11      9.66 o
  -4  -8   6      118.73      109.45      6.86 o
  -3  -8   6      562.61      561.95     17.75 o
  -2  -8   6       45.11       44.26      3.45 o
  -1  -8   6      529.63      575.39     19.68 o
   0  -8   6      106.26      107.08      6.51 o
   1  -8   6      127.85      134.97      6.63 o
   2  -8   6      315.38      315.61     13.02 o
   3  -8   6      143.70      138.57     19.37 o
   4  -8   6        8.33        2.84      5.08 o
   5  -8   6       35.06       28.97     12.90 o
  -6  -7   6       34.02       29.69     11.45 o
  -5  -7   6       63.94       63.61      8.26 o
  -4  -7   6       59.67       61.79      5.08 o
  -3  -7   6      704.56      732.48     28.29 o
  -2  -7   6      279.77      292.60     10.57 o
  -1  -7   6      303.80      334.79      9.36 o
   0  -7   6      356.91      385.22     10.82 o
   1  -7   6      370.81      379.09     18.11 o
   2  -7   6      178.22      159.95     10.34 o
   3  -7   6       16.63       13.57      4.10 o
   4  -7   6       71.46       75.67      8.26 o
   5  -7   6       28.65       29.77     10.80 o
  -6  -6   6        1.70        1.13      8.74 o
  -5  -6   6      179.91      181.53     10.04 o
  -4  -6   6      126.31      132.09     10.28 o
  -3  -6   6     1158.56     1184.81     41.16 o
  -2  -6   6      151.86      162.01      6.61 o
  -1  -6   6       76.94       71.24      4.23 o
   0  -6   6      189.56      211.17      7.81 o
   1  -6   6      317.19      321.68     11.76 o
   2  -6   6       33.63       41.19      4.38 o
   3  -6   6      115.90      105.76      7.41 o
   4  -6   6       32.88       34.02     15.23 o
   5  -6   6       15.12       19.34      9.95 o
  -6  -5   6       46.73       36.24     10.39 o
  -5  -5   6       91.32       87.33      8.60 o
  -4  -5   6      197.15      195.63      9.62 o
  -3  -5   6       47.44       44.18      4.70 o
  -2  -5   6      224.42      218.11     10.42 o
  -1  -5   6       52.04       54.31      3.38 o
   0  -5   6       23.15       24.65      2.38 o
   1  -5   6      523.78      511.69     14.21 o
   2  -5   6      845.95      841.98     38.20 o
   3  -5   6      169.06      187.57     11.02 o
   4  -5   6       30.83       23.81      5.22 o
   5  -5   6      217.62      215.21     16.20 o
  -6  -4   6        2.71        6.81      9.24 o
  -5  -4   6      148.49      153.39     12.23 o
  -4  -4   6      592.09      557.80     37.78 o
  -3  -4   6      437.44      441.33     16.70 o
  -2  -4   6      421.17      445.61     18.48 o
  -1  -4   6       69.59       74.89      5.76 o
   0  -4   6      516.18      523.03     26.05 o
   1  -4   6       32.46       33.75      3.13 o
   2  -4   6      203.98      204.28      7.61 o
   3  -4   6      154.07      136.31     13.63 o
   4  -4   6       48.60       51.53      6.55 o
   5  -4   6      139.80      125.19     11.24 o
  -6  -3   6        0.25       -0.59      6.26 o
  -5  -3   6        3.28        3.46      2.83 o
  -4  -3   6      434.62      460.64     17.16 o
  -3  -3   6       81.68       75.81      5.84 o
  -2  -3   6      182.85      197.17     12.51 o
  -1  -3   6      793.04      829.85     33.05 o
   0  -3   6       38.88       44.17      3.37 o
   1  -3   6      284.57      287.96     10.35 o
   2  -3   6      327.51      326.35     10.80 o
   3  -3   6      153.95      158.71      9.93 o
   4  -3   6       90.88       89.57     10.06 o
   5  -3   6       66.87       60.99     10.35 o
  -6  -2   6       90.20      108.54     14.75 o
  -5  -2   6       31.79       29.52      3.92 o
  -4  -2   6       93.69       94.76     15.49 o
  -3  -2   6      235.41      223.03     14.01 o
  -2  -2   6       40.79       42.44      4.40 o
  -1  -2   6      197.60      180.41      8.14 o
   0  -2   6      640.65      682.64     28.75 o
   1  -2   6      265.79      287.67     15.62 o
   2  -2   6      563.32      557.59     16.76 o
   3  -2   6       53.61       50.85      5.43 o
   4  -2   6       38.93       40.05      7.15 o
   5  -2   6       28.40       38.48     12.18 o
  -6  -1   6       10.02       11.96      5.81 o
  -5  -1   6        4.24        5.98      2.63 o
  -4  -1   6      132.13      138.34      7.05 o
  -3  -1   6      183.93      194.34     11.19 o
  -2  -1   6      102.91      104.01      7.64 o
  -1  -1   6      778.03      925.79     33.70 o
   0  -1   6        2.12        2.15      1.72 o
   1  -1   6      115.34      143.82      6.12 o
   2  -1   6      359.12      357.78     11.55 o
   3  -1   6      254.69      240.59     13.37 o
   4  -1   6      113.74      123.65      7.90 o
   5  -1   6      134.38      113.96     10.05 o
  -6   0   6        0.76        1.01      6.15 o
  -5   0   6       73.11       77.47     11.47 o
  -4   0   6     1064.08     1120.16     32.03 o
  -3   0   6        0.86       -0.12      3.12 o
  -2   0   6       69.40       70.30      6.10 o
  -1   0   6      126.15      143.88      7.42 o
   0   0   6       30.33       34.33      3.00 o
   1   0   6       10.73       11.41      2.53 o
   2   0   6      677.79      672.51     19.51 o
   3   0   6      178.89      162.18      9.89 o
   4   0   6       47.56       31.21      5.66 o
   5   0   6      211.02      216.16     31.95 o
  -6   1   6       10.10       14.24      6.25 o
  -5   1   6        4.35        3.89      2.64 o
  -4   1   6      130.64      131.49      8.35 o
  -3   1   6      182.45      186.43     13.43 o
  -2   1   6      102.38      111.65      7.50 o
  -1   1   6      774.14      961.96     29.11 o
   0   1   6        2.92        1.59      1.50 o
   1   1   6      121.29      141.29      7.29 o
   2   1   6      350.25      347.35     19.69 o
   3   1   6      264.57      233.25     13.20 o
   4   1   6      112.20      126.99      9.45 o
   5   1   6      131.89      116.16     13.82 o
  -6   2   6       89.08       76.37     14.16 o
  -5   2   6       29.32       33.13      4.98 o
  -4   2   6       97.13      112.60      8.46 o
  -3   2   6      236.30      215.89     16.24 o
  -2   2   6       41.33       47.59      5.14 o
  -1   2   6      200.91      200.87      9.34 o
   0   2   6      636.98      725.33     22.89 o
   1   2   6      271.78      253.27     12.75 o
   2   2   6      557.24      590.51     21.74 o
   3   2   6       54.67       53.89     14.83 o
   4   2   6       38.65       38.57      6.20 o
   5   2   6       28.44       35.35      8.55 o
  -6   3   6        0.24        6.11      7.54 o
  -5   3   6        3.19        3.21      2.80 o
  -4   3   6      432.24      461.59     30.60 o
  -3   3   6       83.27       82.82      5.55 o
  -2   3   6      185.21      190.90      9.14 o
  -1   3   6      805.87      830.82     32.47 o
   0   3   6       35.55       33.12      4.02 o
   1   3   6      283.56      310.19     13.31 o
   2   3   6      338.74      339.84     22.85 o
   3   3   6      156.07      163.59      9.29 o
   4   3   6       89.60       81.52     16.41 o
   5   3   6       70.06       54.00     10.99 o
  -6   4   6        3.02        4.19      4.25 o
  -5   4   6      151.34      102.21     12.66 o
  -4   4   6      594.98      569.73     28.29 o
  -3   4   6      432.84      418.78     13.99 o
  -2   4   6      423.17      482.44     20.33 o
  -1   4   6       72.14       84.26      8.02 o
   0   4   6      507.90      541.05     29.43 o
   1   4   6       32.88       33.72      4.48 o
   2   4   6      199.45      201.03     14.40 o
   3   4   6      152.67      153.52     25.13 o
   4   4   6       49.33       52.35      9.96 o
   5   4   6      140.10      147.53     18.64 o
  -6   5   6       46.53       50.43     15.95 o
  -5   5   6       91.14       82.86      8.14 o
  -4   5   6      196.40      206.57     11.46 o
  -3   5   6       45.88       35.34      4.31 o
  -2   5   6      221.12      209.95      8.45 o
  -1   5   6       52.34       71.77      7.83 o
   0   5   6       25.15       34.17      5.99 o
   1   5   6      525.55      502.91     34.66 o
   2   5   6      850.47      868.42     34.95 o
   3   5   6      176.49      174.78     12.87 o
   4   5   6       29.50       33.92      9.11 o
   5   5   6      217.33      204.70     24.18 o
  -6   6   6        1.58        6.08      5.38 o
  -5   6   6      173.96      181.97     15.28 o
  -4   6   6      129.48      138.56      8.57 o
  -3   6   6     1152.29     1173.21     37.33 o
  -2   6   6      144.72      154.28      7.18 o
  -1   6   6       77.58       85.26      9.24 o
   0   6   6      195.71      194.53     12.43 o
   1   6   6      320.12      326.91     16.30 o
   2   6   6       34.00       40.30      4.18 o
   3   6   6      113.70      108.35      7.04 o
   4   6   6       32.94       28.37      9.16 o
   5   6   6       15.08       22.48      9.48 o
  -6   7   6       34.01       18.16      5.00 o
  -4   7   6       58.54       55.81      7.46 o
  -3   7   6      706.56      726.46     23.23 o
  -2   7   6      284.96      292.47     11.21 o
  -1   7   6      297.26      304.72     18.20 o
   0   7   6      360.43      413.07     21.97 o
   1   7   6      366.83      321.54     26.08 o
   2   7   6      177.68      170.79      7.92 o
   3   7   6       16.29       14.33      3.23 o
   4   7   6       70.77       85.32     11.87 o
   5   7   6       30.51       15.35      9.52 o
  -6   8   6       17.76       21.89      6.23 o
  -5   8   6       79.66       78.74     12.20 o
  -4   8   6      114.98      104.66     12.93 o
  -3   8   6      562.14      572.92     21.51 o
  -2   8   6       44.49       37.49      6.07 o
  -1   8   6      519.66      553.24     19.99 o
   0   8   6      108.40      111.80      9.46 o
   1   8   6      125.38      153.62     17.83 o
   2   8   6      313.41      339.63     14.80 o
   3   8   6      142.12      121.31     11.96 o
   4   8   6        8.41       14.57      8.17 o
   5   8   6       35.13       28.84      7.67 o
  -6   9   6       25.52       41.45     11.22 o
  -5   9   6       18.21       26.87      8.88 o
  -4   9   6        4.30       12.07      4.82 o
  -3   9   6       35.60       22.76      3.74 o
  -2   9   6      150.79      145.25     11.07 o
  -1   9   6       46.72       47.20      4.45 o
   0   9   6       83.61       87.02      9.35 o
   1   9   6      655.28      677.15     29.64 o
   2   9   6      857.56      852.66     28.96 o
   3   9   6      134.86      150.95     15.33 o
   4   9   6       59.61       46.35     11.12 o
   5   9   6       10.24       20.12     10.37 o
  -6  10   6        4.39        6.79      8.16 o
  -5  10   6      143.86      157.52     17.47 o
  -4  10   6       13.85        5.22      5.65 o
  -3  10   6       26.12       21.40      4.70 o
  -2  10   6       95.02       92.80      9.86 o
  -1  10   6       98.23       97.98      6.72 o
   0  10   6      405.88      402.66     20.74 o
   1  10   6      380.95      404.33     18.56 o
   2  10   6      110.50      120.80      8.61 o
   3  10   6      122.06      117.38     13.85 o
   4  10   6       58.19       44.15      9.57 o
   5  10   6        2.24        6.55      9.60 o
  -6  11   6       71.20       86.48     13.43 o
  -4  11   6      191.53      214.16     17.62 o
  -3  11   6      133.62      164.63     17.22 o
  -2  11   6      514.96      507.72     19.18 o
  -1  11   6      214.51      188.22      9.20 o
   0  11   6       88.84       88.64      7.94 o
   1  11   6       47.29       41.77      8.50 o
   2  11   6      313.76      328.74     25.26 o
   3  11   6      225.29      223.41     19.74 o
  -6  12   6        8.74        1.61      6.41 o
  -5  12   6       57.08       54.01      8.65 o
  -4  12   6       57.45       61.53     10.61 o
  -3  12   6      144.20      148.32     11.67 o
  -2  12   6      355.19      382.10     17.31 o
  -1  12   6      134.29      112.28     11.82 o
   0  12   6      758.41      773.52     35.46 o
   1  12   6      405.24      412.53     21.49 o
   2  12   6      190.67      186.83     12.71 o
   3  12   6       90.39       85.12     17.37 o
   4  12   6        6.84       13.14      7.57 o
  -6  13   6        1.54       -2.70      9.52 o
  -5  13   6        4.58       14.55      8.56 o
  -4  13   6       61.64       63.96      7.69 o
  -3  13   6       42.72       49.68      6.18 o
  -2  13   6      613.34      612.12     63.10 o
  -1  13   6      466.74      483.32     23.19 o
   0  13   6      104.15      105.76      9.10 o
   1  13   6      434.49      438.40     20.88 o
   2  13   6      164.68      154.78     11.57 o
   3  13   6      300.90      268.83     25.18 o
   4  13   6        7.66        4.13      7.24 o
  -6  14   6       13.23       10.37      7.73 o
  -5  14   6      104.63      139.92     16.18 o
  -4  14   6        6.33       15.24      8.81 o
  -3  14   6       17.10       25.61      7.74 o
  -2  14   6      442.42      399.85     39.55 o
  -1  14   6      475.59      448.63     22.08 o
   0  14   6      275.35      297.48     25.44 o
   1  14   6      209.55      196.35     15.05 o
   2  14   6      181.28      164.05     12.94 o
   3  14   6        3.83        4.54      5.52 o
   4  14   6       46.20       54.87     10.75 o
  -5  15   6       16.67       12.23      9.66 o
  -4  15   6       10.23       17.30      8.49 o
  -3  15   6      314.23      331.67     21.86 o
  -2  15   6       70.82       78.86      8.90 o
  -1  15   6      658.05      702.83     27.71 o
   0  15   6       95.10       92.74      8.36 o
   1  15   6      329.24      284.90     21.44 o
   2  15   6       93.15       72.71     10.70 o
   3  15   6       40.47       45.53     11.05 o
   4  15   6       40.98       34.00     11.01 o
  -5  16   6       11.15        4.59      8.85 o
  -4  16   6       93.18      107.77     14.94 o
  -3  16   6       33.46       30.45      5.42 o
  -2  16   6      479.23      504.71     29.35 o
  -1  16   6      387.27      355.78     33.65 o
   0  16   6        9.09       11.01      4.03 o
   1  16   6      229.51      228.76     13.27 o
   2  16   6      135.75      138.28     14.38 o
   4  16   6       85.26       60.53     11.93 o
  -5  17   6       13.32        8.92      6.74 o
  -4  17   6       15.18        8.27      7.04 o
  -3  17   6       86.03       91.35     13.48 o
  -2  17   6       28.87       25.50      9.07 o
  -1  17   6      398.00      420.47     24.64 o
   0  17   6      374.55      367.54     21.67 o
   1  17   6       25.95       13.96     11.32 o
   2  17   6       19.21        8.80     10.33 o
   3  17   6      159.43      162.03     22.07 o
   4  17   6        3.99       -4.53     11.67 o
  -5  18   6       89.10       76.60     12.94 o
  -4  18   6       42.71       36.52     10.23 o
  -3  18   6       51.39       35.46      6.97 o
  -2  18   6      376.68      394.60     21.78 o
  -1  18   6      652.40      631.05     36.60 o
   0  18   6       28.47       18.38      8.77 o
   1  18   6      113.12      120.72      9.75 o
   2  18   6        7.14       14.86      6.96 o
   3  18   6       41.83       34.59     12.37 o
   4  18   6       46.23       66.34     15.73 o
  -5  19   6       14.90        9.81      9.13 o
  -4  19   6       61.38       68.45     12.70 o
  -3  19   6       25.74       10.46      6.61 o
  -2  19   6       83.64       81.16      8.47 o
  -1  19   6       30.52       20.04      5.83 o
   0  19   6       54.78       66.92      9.31 o
   1  19   6       81.58       76.33      9.03 o
   2  19   6       13.18       17.21      6.97 o
   3  19   6       66.75       64.83     12.12 o
  -5  20   6      175.74      177.82     27.95 o
  -4  20   6       73.51       67.36     11.69 o
  -3  20   6        8.68        3.86      6.81 o
  -2  20   6       77.87       65.64      9.35 o
  -1  20   6      355.65      357.47     22.19 o
   0  20   6      151.13      137.79     13.79 o
   1  20   6       12.95        5.92      4.99 o
   2  20   6       65.30       80.62     13.87 o
   3  20   6       26.71       11.97     13.95 o
  -4  21   6       66.00       73.32     13.04 o
  -3  21   6       38.84       41.36     10.95 o
  -2  21   6       39.16       55.62     16.89 o
  -1  21   6      144.53      144.87     12.09 o
   0  21   6       32.26       28.37      6.90 o
   1  21   6      132.88      139.36     24.15 o
   2  21   6       27.17       18.52     16.72 o
   3  21   6      105.26      108.88     18.12 o
  -4  22   6       24.59       23.36     11.18 o
  -3  22   6      139.45      168.25     22.73 o
  -2  22   6      172.19      173.50     15.46 o
  -1  22   6      184.93      164.11     13.80 o
   0  22   6        2.85        7.74      4.79 o
   1  22   6       10.44       11.05      9.17 o
   2  22   6       74.89       81.27     19.23 o
   3  22   6       20.68       20.67     14.40 o
  -4  23   6       15.10        4.50      8.42 o
  -3  23   6       51.27       31.37     10.83 o
  -2  23   6       29.18       22.20      6.04 o
  -1  23   6       51.30       58.75      9.72 o
   0  23   6       38.24       35.43      7.28 o
   1  23   6        7.00        6.42      8.84 o
   2  23   6       86.63       91.45     14.86 o
   3  23   6      130.32      158.43     21.37 o
  -4  24   6       45.27       54.76     16.33 o
  -3  24   6       80.23       60.20     15.67 o
  -2  24   6        5.97        5.27      6.98 o
  -1  24   6        2.48        0.37      5.17 o
   0  24   6       15.87       17.27     20.45 o
   1  24   6       16.69       23.47      9.42 o
   2  24   6        3.38        6.08     10.02 o
  -3  25   6       52.48       41.62     14.46 o
  -2  25   6       14.18       13.50     11.19 o
  -1  25   6       53.38       58.61     11.51 o
   0  25   6       21.82       22.91      7.76 o
   1  25   6        5.71        3.28      8.91 o
   2  25   6       21.70       27.59     16.45 o
  -3  26   6      112.08       99.72     16.84 o
  -2  26   6        5.29        9.63      9.26 o
  -1  26   6      176.41      195.05     17.37 o
   0  26   6       31.42       34.81      8.64 o
   1  26   6       26.48       25.28      7.97 o
   2  26   6       46.52       62.64     19.52 o
  -3  27   6       16.33       20.46     12.02 o
  -2  27   6       95.07       94.80     15.46 o
  -1  27   6       16.71       21.74     10.54 o
   0  27   6       54.61       61.96     11.01 o
   1  27   6       11.56        1.45      7.09 o
  -2  28   6        2.05       -3.13      8.89 o
  -1  28   6       42.24       29.51      9.16 o
   0  28   6       41.57       33.15      9.83 o
   1  28   6       27.46       26.21     13.67 o
  -1  29   6       24.15       24.74     13.50 o
   0  29   6        9.33        6.89      9.04 o
  -1 -27   7       71.39       70.86     11.06 o
   0 -27   7       19.48       17.73      6.27 o
  -2 -26   7       25.35       39.21     12.40 o
  -1 -26   7        0.27       -2.88      5.93 o
   0 -26   7        1.03       10.16      7.17 o
   1 -26   7        2.56        1.94      6.46 o
  -3 -25   7       22.24       21.62     14.09 o
  -2 -25   7       62.87       71.15      8.88 o
  -1 -25   7      110.65      105.02     13.86 o
   0 -25   7       10.99       13.67      6.30 o
   1 -25   7        2.86        2.02      7.94 o
  -3 -24   7       13.51       28.96     14.16 o
  -2 -24   7       31.03       34.48      7.07 o
  -1 -24   7        5.69        5.32     10.91 o
   0 -24   7       47.76       44.75      8.40 o
   1 -24   7       39.58       45.59      9.35 o
   2 -24   7       24.80       28.44      8.29 o
  -4 -23   7       62.03       43.61     12.97 o
  -3 -23   7       16.15        5.05     10.69 o
  -2 -23   7       23.66       31.32      7.59 o
  -1 -23   7      106.12       99.86     15.70 o
   0 -23   7      248.13      259.34     18.87 o
   1 -23   7       27.74       34.41      8.14 o
   2 -23   7       92.59      106.23     15.70 o
  -4 -22   7        7.23        7.83     12.01 o
  -3 -22   7        4.42       -1.87      6.33 o
  -2 -22   7        1.58        4.31      4.88 o
  -1 -22   7       17.25       14.20      6.28 o
   0 -22   7       77.50       89.29      9.33 o
   1 -22   7       16.29       20.26      6.70 o
   2 -22   7       50.05       60.20     10.15 o
  -4 -21   7       25.04        3.80     10.36 o
  -3 -21   7       43.25       45.47      7.91 o
  -2 -21   7      152.12      161.25     13.71 o
  -1 -21   7       39.35       43.57      6.64 o
   0 -21   7       64.27       81.31     11.99 o
   1 -21   7       17.08       11.51      6.28 o
   2 -21   7       44.53       43.94      7.92 o
   3 -21   7       43.18       64.47     12.21 o
  -4 -20   7       87.21       81.36     13.76 o
  -3 -20   7        8.29        4.71      6.44 o
  -2 -20   7       15.75       11.56      3.57 o
  -1 -20   7       20.61       13.58      4.79 o
   0 -20   7      149.54      140.49     12.50 o
   1 -20   7      136.21      148.26     13.90 o
   2 -20   7       18.89        3.92      6.08 o
   3 -20   7       26.81       23.60     20.55 o
  -4 -19   7       97.04      120.60     17.69 o
  -3 -19   7       23.75       23.40     14.45 o
  -2 -19   7      199.01      180.29     11.22 o
  -1 -19   7       93.82       99.99     11.88 o
   0 -19   7       77.21       83.62      9.41 o
   1 -19   7       97.11       98.74     22.90 o
   2 -19   7      175.51      188.70     14.79 o
   3 -19   7      305.45      330.31     26.06 o
  -5 -18   7      125.14      144.59     20.73 o
  -4 -18   7       11.76        9.10      5.97 o
  -3 -18   7       60.94       59.75      8.37 o
  -2 -18   7       43.72       38.09     10.81 o
  -1 -18   7       18.53       12.31      2.94 o
   0 -18   7      135.95      151.23     11.55 o
   1 -18   7        5.49        5.73      5.15 o
   2 -18   7       47.05       54.25     10.80 o
   3 -18   7       33.97       23.95      7.85 o
  -5 -17   7       43.60       37.35     10.95 o
  -4 -17   7      134.65      144.13     12.68 o
  -3 -17   7       54.49       63.04      8.13 o
  -2 -17   7        7.93        1.00      3.88 o
  -1 -17   7      355.23      350.86     21.91 o
   0 -17   7       28.38       30.38      5.75 o
   1 -17   7       93.46       87.29     12.42 o
   2 -17   7       36.07       40.55      6.79 o
   3 -17   7       73.21       76.22     21.89 o
  -5 -16   7       12.78        8.43     12.05 o
  -4 -16   7      171.55      186.55     13.59 o
  -3 -16   7      100.20      115.04     10.71 o
  -2 -16   7       94.81       81.54      8.44 o
  -1 -16   7      352.30      351.97     16.30 o
   0 -16   7       54.14       43.82      7.06 o
   1 -16   7      110.63      117.08     13.17 o
   2 -16   7      100.63      102.85     15.65 o
   3 -16   7       57.17       51.73      9.01 o
  -5 -15   7       42.89       58.36     13.20 o
  -4 -15   7        1.98        6.96      4.85 o
  -3 -15   7      204.22      204.69     35.64 o
  -2 -15   7      194.10      219.75     13.36 o
  -1 -15   7       70.91       71.53      5.63 o
   0 -15   7       64.79       78.84      9.00 o
   1 -15   7       94.57       74.91     12.33 o
   2 -15   7       16.95       27.38      8.45 o
   3 -15   7      139.56      123.65     18.31 o
   4 -15   7       10.24        5.00      5.49 o
  -5 -14   7       73.20       87.40     14.44 o
  -4 -14   7       20.67       24.38      7.46 o
  -3 -14   7       67.80       78.35      7.95 o
  -2 -14   7       39.03       32.89      5.53 o
  -1 -14   7       29.81       24.34      3.62 o
   0 -14   7       78.38       73.87      5.05 o
   1 -14   7       71.57       81.17     10.27 o
   2 -14   7       83.58       80.00      9.03 o
   3 -14   7       25.15       15.41      5.47 o
   4 -14   7        8.55        6.46      5.59 o
  -5 -13   7        3.58       12.26     10.92 o
  -4 -13   7       33.87       36.31      7.62 o
  -3 -13   7       19.47       18.01      5.66 o
  -2 -13   7      257.29      246.47     14.37 o
  -1 -13   7      125.57      121.39      6.42 o
   0 -13   7      286.85      287.03     12.97 o
   1 -13   7      293.60      293.65     17.06 o
   2 -13   7       24.11       33.32      5.47 o
   3 -13   7        6.54        7.52      5.64 o
   4 -13   7       28.72       27.40      7.61 o
  -5 -12   7       14.86       24.85     10.10 o
  -4 -12   7       92.22       84.07     10.56 o
  -3 -12   7      197.52      224.06     13.64 o
  -2 -12   7      247.02      237.39     12.75 o
  -1 -12   7      466.00      451.34     16.68 o
   0 -12   7      125.13      113.51      4.41 o
   1 -12   7       29.59       36.79      5.72 o
   2 -12   7       80.77       77.66      7.95 o
   3 -12   7        2.25       11.71      6.39 o
   4 -12   7       20.70       23.76      6.76 o
  -6 -11   7       46.97       51.28     14.76 o
  -5 -11   7       33.44       28.17     10.78 o
  -4 -11   7      189.01      181.88     17.21 o
  -3 -11   7      136.83      144.57     10.61 o
  -2 -11   7        8.66        8.40      3.92 o
  -1 -11   7       15.17       15.73      2.87 o
   0 -11   7      108.58      106.19      6.33 o
   1 -11   7        4.57        4.35      3.48 o
   2 -11   7      213.40      216.66     12.86 o
   3 -11   7        3.46        5.80      4.50 o
   4 -11   7       32.25       29.53      9.76 o
  -6 -10   7       47.32       72.29     15.36 o
  -5 -10   7      287.89      284.10     25.15 o
  -4 -10   7      180.39      205.40     15.32 o
  -3 -10   7      329.80      331.27     13.86 o
  -2 -10   7       82.63       84.02     10.14 o
  -1 -10   7      234.24      251.80     11.07 o
   0 -10   7      314.22      349.75     20.13 o
   1 -10   7      726.10      756.35     30.39 o
   2 -10   7      191.50      198.81     22.93 o
   3 -10   7       89.66       93.04     10.10 o
   4 -10   7        6.15        5.63     12.94 o
  -6  -9   7       25.39       24.07     10.54 o
  -5  -9   7       68.47       72.73      8.19 o
  -4  -9   7       24.69       17.26      7.49 o
  -3  -9   7       94.88       89.01      5.68 o
  -2  -9   7      177.67      162.09      8.83 o
  -1  -9   7       52.33       53.47      6.25 o
   0  -9   7     1133.98     1228.19     47.27 o
   1  -9   7      153.40      147.28     13.41 o
   2  -9   7      674.71      676.60     35.50 o
   3  -9   7        3.94        7.80      5.13 o
   4  -9   7      101.59      107.91     11.01 o
  -6  -8   7       90.51      102.89     12.22 o
  -5  -8   7      156.84      173.67     20.39 o
  -4  -8   7       33.91       30.96      5.84 o
  -3  -8   7      487.62      456.17     20.24 o
  -2  -8   7      296.06      278.29     16.21 o
  -1  -8   7      747.63      742.52     33.23 o
   0  -8   7       37.50       29.64      3.46 o
   1  -8   7       13.20       11.71      3.52 o
   2  -8   7       50.65       52.01      6.04 o
   3  -8   7       45.89       36.03      6.32 o
   4  -8   7        0.20        4.14      5.35 o
  -6  -7   7        7.78       13.45      7.59 o
  -5  -7   7      227.49      248.85     19.72 o
  -4  -7   7        1.85        3.03      2.60 o
  -3  -7   7      148.69      140.94      7.72 o
  -2  -7   7      139.86      133.48      7.68 o
  -1  -7   7       23.14       25.05      3.59 o
   0  -7   7       35.49       39.33      2.22 o
   1  -7   7       72.79       79.17      4.73 o
   2  -7   7        0.51        2.19      9.01 o
   3  -7   7       35.01       36.53      6.61 o
   4  -7   7       37.30       41.33     11.24 o
  -6  -6   7       20.43       16.59      7.07 o
  -5  -6   7       36.50       47.55      6.52 o
  -4  -6   7       59.87       52.77      7.61 o
  -3  -6   7        3.25        6.15      3.03 o
  -2  -6   7       22.73       28.00      4.60 o
  -1  -6   7      257.96      252.82     10.29 o
   0  -6   7      911.70      929.29     22.15 o
   1  -6   7       46.58       38.55      2.94 o
   2  -6   7       15.52        9.37      4.73 o
   3  -6   7       89.48       79.08      9.32 o
   4  -6   7       37.44       34.15      6.81 o
  -6  -5   7        3.89       19.17      6.59 o
  -5  -5   7       20.72       19.50      4.21 o
  -4  -5   7       50.79       51.53     10.82 o
  -3  -5   7      382.54      364.04     17.35 o
  -2  -5   7      146.43      138.94     11.87 o
  -1  -5   7      263.40      268.53     10.00 o
   0  -5   7       86.11       85.77      5.23 o
   1  -5   7      612.61      591.22     19.77 o
   2  -5   7      299.32      298.83     15.25 o
   3  -5   7       20.73       32.10      6.36 o
   4  -5   7       19.41       12.50      5.97 o
  -6  -4   7       25.77       31.93      7.44 o
  -5  -4   7       25.24       26.81      4.36 o
  -4  -4   7      326.57      305.69     16.23 o
  -3  -4   7      329.77      309.18     45.33 o
  -2  -4   7      432.36      444.27     21.73 o
  -1  -4   7       50.99       51.66      4.54 o
   0  -4   7      247.83      282.37      9.80 o
   1  -4   7      140.14      146.28      9.60 o
   2  -4   7      409.02      373.54     14.23 o
   3  -4   7      192.89      203.38     12.31 o
   4  -4   7       29.20       37.68     18.94 o
  -6  -3   7       23.21       32.23      8.05 o
  -5  -3   7       82.35       79.57      7.11 o
  -4  -3   7      218.51      244.86     15.23 o
  -3  -3   7      611.09      667.72     55.91 o
  -2  -3   7      196.24      166.75     11.24 o
  -1  -3   7       24.40       25.38      7.22 o
   0  -3   7       30.27       32.78      3.33 o
   1  -3   7      950.38      970.46     33.40 o
   2  -3   7     1008.43     1003.16     41.18 o
   3  -3   7      399.71      423.21     20.34 o
   4  -3   7      131.30      126.35     10.59 o
  -6  -2   7       59.02       74.98      8.77 o
  -5  -2   7       84.33       88.74      8.95 o
  -4  -2   7       68.12       81.36     11.34 o
  -3  -2   7       72.65       65.18     11.01 o
  -2  -2   7       93.56       98.34     11.68 o
  -1  -2   7       16.91       15.58      6.52 o
   0  -2   7      264.95      290.80     15.28 o
   1  -2   7      192.33      179.69     11.29 o
   2  -2   7      260.17      267.48     13.28 o
   3  -2   7       24.01       26.87      4.40 o
   4  -2   7       51.31       58.31      6.59 o
  -6  -1   7       46.89       41.51     29.94 o
  -5  -1   7       76.47       79.92      8.26 o
  -4  -1   7      223.88      246.05     26.13 o
  -3  -1   7      310.31      307.52     40.13 o
  -2  -1   7      116.74      113.42     17.60 o
  -1  -1   7       36.03       48.60      7.91 o
   0  -1   7      252.11      244.33      8.82 o
   1  -1   7      903.21      885.59     29.83 o
   2  -1   7     1195.48     1200.26     45.78 o
   3  -1   7       69.67       72.14     11.61 o
   4  -1   7      222.84      231.41     14.88 o
  -6   0   7        2.52        0.89     21.93 o
  -5   0   7       63.14       66.44      7.20 o
  -4   0   7      590.90      650.54     29.36 o
  -3   0   7      404.73      440.25     27.25 o
  -2   0   7       72.68      102.69     13.37 o
  -1   0   7      329.82      347.15     18.07 o
   0   0   7      153.09      164.33      8.00 o
   1   0   7      220.37      229.17     13.57 o
   2   0   7      151.69      164.29      9.71 o
   3   0   7       54.74       48.71      5.99 o
   4   0   7      293.68      307.96     19.10 o
  -6   1   7       47.22       43.25      8.10 o
  -5   1   7       77.37       92.99      8.56 o
  -4   1   7      224.64      278.93     17.74 o
  -3   1   7      315.01      303.58     21.34 o
  -2   1   7      120.13      127.89     13.94 o
  -1   1   7       33.79       34.43      6.78 o
   0   1   7      244.75      258.19     12.32 o
   1   1   7      907.03     1010.61     36.89 o
   2   1   7     1190.99     1249.67     50.71 o
   3   1   7       65.69       65.18      7.21 o
   4   1   7      222.60      216.72     37.65 o
  -6   2   7       58.36       72.41      8.14 o
  -5   2   7       82.71       75.24      8.06 o
  -4   2   7       66.06       79.95     14.40 o
  -3   2   7       76.33       77.23     13.67 o
  -2   2   7       91.90      103.91     10.85 o
  -1   2   7       15.98       14.02      5.01 o
   0   2   7      270.15      282.11     14.78 o
   1   2   7      188.79      206.62     18.39 o
   2   2   7      260.39      286.21     14.61 o
   3   2   7       24.30       28.94      5.49 o
   4   2   7       51.51       49.22      9.56 o
  -6   3   7       22.97       27.48      6.87 o
  -5   3   7       81.08       65.60     11.19 o
  -4   3   7      219.43      233.01     13.62 o
  -3   3   7      602.72      632.54     39.02 o
  -2   3   7      192.09      205.20     14.83 o
  -1   3   7       25.83       32.02      5.97 o
   0   3   7       33.23       35.17      8.60 o
   1   3   7      958.29     1027.24     43.85 o
   2   3   7      990.67      982.17     41.93 o
   3   3   7      399.81      381.24     20.24 o
   4   3   7      130.12      132.73     12.82 o
  -6   4   7       26.92       25.04      5.29 o
  -5   4   7       23.56       35.69      7.28 o
  -4   4   7      326.23      329.13     25.31 o
  -3   4   7      321.30      302.41     13.19 o
  -2   4   7      436.98      489.28     29.87 o
  -1   4   7       53.48       63.66      9.04 o
   0   4   7      243.06      266.13     19.57 o
   1   4   7      139.78      144.96     15.34 o
   2   4   7      409.25      414.84     19.15 o
   3   4   7      192.55      199.00     13.40 o
   4   4   7       29.08       26.38      9.48 o
  -6   5   7        3.98        2.65      3.89 o
  -5   5   7       21.06       18.30      6.90 o
  -4   5   7       52.03       56.46      9.68 o
  -3   5   7      383.10      378.55     18.29 o
  -2   5   7      141.75      148.53      9.87 o
  -1   5   7      266.75      241.76     17.22 o
   0   5   7       84.47       88.28      9.68 o
   1   5   7      615.37      653.95     26.77 o
   2   5   7      291.74      285.06     14.26 o
   3   5   7       20.60       25.39      7.44 o
   4   5   7       20.47       20.73      9.07 o
  -6   6   7       22.00       18.03      5.79 o
  -4   6   7       63.46       59.93      9.72 o
  -3   6   7        2.84        1.05      4.62 o
  -2   6   7       20.97       17.35      6.20 o
  -1   6   7      264.59      276.38     19.56 o
   0   6   7      918.20      925.84     61.04 o
   1   6   7       45.09       43.89      4.42 o
   2   6   7       15.82        9.95      6.52 o
   3   6   7       89.43       96.32     12.35 o
   4   6   7       37.39       32.08      7.83 o
  -6   7   7        7.90        5.99      7.93 o
  -5   7   7      226.44      219.94     18.90 o
  -4   7   7        1.66        1.06      4.32 o
  -3   7   7      146.66      172.16     15.18 o
  -2   7   7      139.49      147.64     14.05 o
  -1   7   7       21.59       26.82      6.46 o
   0   7   7       38.55       44.79     10.11 o
   1   7   7       74.94       79.08      9.40 o
   2   7   7        0.98        3.46      2.96 o
   3   7   7       35.60       43.89      9.89 o
   4   7   7       36.88       22.92     10.00 o
  -6   8   7       91.22       94.43     12.48 o
  -4   8   7       31.29       17.44      8.29 o
  -3   8   7      483.09      491.57     25.52 o
  -2   8   7      296.70      294.81     24.23 o
  -1   8   7      747.75      775.06     31.29 o
   0   8   7       38.48       34.27      4.67 o
   1   8   7       14.02       10.69      7.56 o
   2   8   7       49.59       39.89      4.20 o
   3   8   7       45.18       27.86     10.39 o
   4   8   7        0.23        4.52      8.05 o
  -6   9   7       25.55       23.96      9.99 o
  -5   9   7       67.98       52.57     10.73 o
  -4   9   7       25.46       24.36      6.93 o
  -3   9   7       92.85      103.68      8.63 o
  -2   9   7      172.50      173.44     14.99 o
  -1   9   7       52.98       56.96      6.38 o
   0   9   7     1136.24     1213.81     64.23 o
   1   9   7      147.89      138.25     10.68 o
   2   9   7      681.44      702.26     75.97 o
   3   9   7        4.18       -2.19      5.50 o
   4   9   7      104.49      100.30     16.01 o
  -6  10   7       45.07       44.34     11.90 o
  -5  10   7      292.63      329.01     30.56 o
  -4  10   7      184.84      165.39     14.61 o
  -3  10   7      321.87      309.65     16.44 o
  -2  10   7       81.72       83.99      7.31 o
  -1  10   7      236.30      261.53     27.68 o
   0  10   7      316.31      331.01     16.10 o
   1  10   7      725.43      712.58     29.37 o
   2  10   7      189.16      177.76     11.64 o
   3  10   7       90.51       94.16     12.99 o
   4  10   7        6.17        2.74      6.94 o
  -6  11   7       46.98       43.95      9.58 o
  -5  11   7       32.65       30.84      7.74 o
  -4  11   7      189.18      173.14     15.58 o
  -3  11   7      139.56      166.95     12.02 o
  -2  11   7        9.50        8.18      4.53 o
  -1  11   7       13.50       13.51      4.53 o
   0  11   7      114.01      127.70      9.06 o
   1  11   7        5.80        2.28      6.63 o
   2  11   7      207.15      213.89     28.71 o
   4  11   7       31.57       30.51     10.38 o
  -5  12   7       15.80       12.80      7.91 o
  -3  12   7      195.22      206.70     14.53 o
  -2  12   7      241.20      274.75     20.46 o
  -1  12   7      465.11      479.79     20.00 o
   0  12   7      128.81      121.84     15.92 o
   1  12   7       28.10       25.87      5.31 o
   2  12   7       80.14       91.29     11.93 o
  -5  13   7        3.34        5.29      5.59 o
  -4  13   7       32.85       29.69      7.78 o
  -3  13   7       20.31       17.80      5.35 o
  -2  13   7      251.85      238.79     14.65 o
  -1  13   7      126.15      132.81     18.55 o
   0  13   7      288.25      280.47     18.11 o
   1  13   7      296.13      302.20     23.41 o
   2  13   7       21.87       18.86      4.87 o
  -5  14   7       74.70       70.06     11.98 o
  -4  14   7       22.45       12.48      6.66 o
  -3  14   7       65.82       52.53      6.75 o
  -2  14   7       38.44       29.20     12.69 o
  -1  14   7       28.07       29.66      7.28 o
   0  14   7       76.79       80.49     12.16 o
   1  14   7       71.58       86.01      8.68 o
   2  14   7       82.48       76.43     21.94 o
   4  14   7        8.58        9.21     10.42 o
  -5  15   7       43.26       36.54     12.19 o
  -4  15   7        1.76        4.48      6.95 o
  -3  15   7      208.32      203.03     14.58 o
  -2  15   7      196.58      179.76     21.99 o
  -1  15   7       74.82       56.24      7.96 o
   0  15   7       67.38       49.92     10.19 o
   1  15   7       93.72       89.30     15.09 o
   2  15   7       16.12       25.45      9.60 o
   3  15   7      135.60       92.95     12.76 o
   4  15   7        9.59        7.85     13.20 o
  -5  16   7       11.57        3.33      7.29 o
  -4  16   7      172.05      211.63     20.00 o
  -3  16   7      102.68      104.34     10.59 o
  -2  16   7       90.57       76.51      9.33 o
  -1  16   7      355.78      338.24     23.31 o
   0  16   7       56.65       60.41      6.38 o
   1  16   7      112.98      103.29     15.78 o
   2  16   7      101.84      111.44     11.32 o
   3  16   7       56.59       72.21     15.52 o
  -5  17   7       42.90       19.25      8.78 o
  -4  17   7      136.57       98.61     16.54 o
  -3  17   7       54.28       45.82      7.92 o
  -2  17   7        8.96       11.27      5.17 o
  -1  17   7      351.65      363.55     24.88 o
   0  17   7       28.86       21.66      6.90 o
   1  17   7       97.58       94.26     11.55 o
   2  17   7       37.03       45.08     12.25 o
   3  17   7       73.51       85.79     14.66 o
  -5  18   7      128.07      120.05     17.76 o
  -4  18   7       12.90       18.42      8.59 o
  -3  18   7       58.88       50.96     11.45 o
  -2  18   7       42.73       26.23      6.74 o
  -1  18   7       19.25       18.11      6.87 o
   0  18   7      134.53      118.36     13.49 o
   1  18   7        5.93        1.59      5.26 o
   2  18   7       47.08       52.66     14.65 o
   3  18   7       34.18        8.47      9.02 o
  -4  19   7       98.41      112.59     16.66 o
  -3  19   7       24.54       17.90     11.01 o
  -2  19   7      201.06      206.17     36.63 o
  -1  19   7       95.58       87.15     12.36 o
   0  19   7       78.76       90.46      9.63 o
   1  19   7       93.55       91.18      9.56 o
   2  19   7      173.34      216.70     19.70 o
   3  19   7      304.37      372.96     33.82 o
  -4  20   7       85.99      111.72     17.16 o
  -3  20   7        7.26        3.15     11.09 o
  -2  20   7       15.75       18.11      5.66 o
  -1  20   7       22.22       14.62      9.72 o
   0  20   7      152.11      135.73     21.23 o
   1  20   7      135.26      154.12     13.84 o
   2  20   7       19.38        8.98      8.72 o
   3  20   7       27.12       32.46     12.54 o
  -4  21   7       25.26       17.77     11.97 o
  -3  21   7       43.46       37.79     10.57 o
  -2  21   7      151.41      136.30     13.54 o
  -1  21   7       39.17       35.39      7.57 o
   0  21   7       61.15       50.25      8.98 o
   1  21   7       18.59       13.11      6.86 o
   2  21   7       43.24       56.43     14.94 o
  -4  22   7        7.79       17.18     12.91 o
  -3  22   7        5.00        2.22      8.00 o
  -2  22   7        1.75        6.70      6.64 o
  -1  22   7       16.56        4.35      8.75 o
   0  22   7       75.02       81.62     27.79 o
   1  22   7       16.39       21.81      7.45 o
   2  22   7       49.20       68.45     13.65 o
  -4  23   7       60.96       86.68     17.83 o
  -3  23   7       15.36        8.24     10.57 o
  -2  23   7       25.03       11.75      8.60 o
  -1  23   7      106.62       76.51     11.25 o
   0  23   7      248.41      229.97     17.05 o
   1  23   7       25.90       20.52      8.51 o
   2  23   7       92.07      124.90     21.10 o
  -3  24   7       14.26       26.72     11.44 o
  -2  24   7       32.65       52.64      8.90 o
  -1  24   7        5.17        7.82      7.43 o
   0  24   7       48.62       47.94      9.31 o
   1  24   7       38.38       41.56      8.58 o
   2  24   7       25.11       41.11     19.78 o
  -3  25   7       22.16       18.92     10.36 o
  -2  25   7       61.79       69.11     19.40 o
  -1  25   7      109.11      123.14     14.78 o
   0  25   7       11.64       12.18      7.84 o
   1  25   7        3.14        4.37      6.61 o
  -2  26   7       25.28       26.02     11.93 o
  -1  26   7        0.37       14.80      8.09 o
   0  26   7        1.02      -11.36      7.57 o
   1  26   7        2.71       -1.89     15.20 o
  -2  27   7       14.51       11.17     11.39 o
  -1  27   7       70.63       55.27     11.27 o
   0  27   7       18.83       14.54      7.92 o
  -2 -25   8       73.19       85.74     19.28 o
  -1 -25   8       17.23       13.23      7.08 o
   0 -25   8       87.73       86.74      9.54 o
  -2 -24   8       64.44       70.93     16.93 o
  -1 -24   8       48.14       44.66      9.23 o
   0 -24   8        6.06       -2.40      7.25 o
   1 -24   8       47.11       44.01     16.84 o
  -3 -23   8        1.36        5.96     11.00 o
  -2 -23   8       26.08       31.07     12.73 o
  -1 -23   8       71.01       68.23     11.64 o
   0 -23   8       68.01       73.33     11.35 o
   1 -23   8      119.03      117.00     18.36 o
  -3 -22   8       63.11       59.46     13.97 o
  -2 -22   8       46.10       34.94     15.40 o
  -1 -22   8        6.57        4.80      6.42 o
   0 -22   8       25.78       20.12      6.80 o
   1 -22   8       11.33        4.18      8.45 o
  -4 -21   8       14.84       26.43     12.09 o
  -3 -21   8       77.26       70.69     20.17 o
  -2 -21   8       97.05      107.14     19.60 o
  -1 -21   8       24.47       26.06      6.69 o
   0 -21   8       57.03       71.82     10.42 o
   1 -21   8        8.14        5.38      5.60 o
   2 -21   8       37.95       29.99      8.77 o
  -4 -20   8       37.57       21.18      9.07 o
  -3 -20   8      133.60      116.14     13.72 o
  -2 -20   8       62.70       47.09     12.24 o
  -1 -20   8       20.45       22.54      7.79 o
   0 -20   8       43.98       36.19      6.64 o
   1 -20   8      117.71      110.79     11.52 o
   2 -20   8        0.16        5.88      5.75 o
  -4 -19   8       56.15       73.70     13.93 o
  -3 -19   8        7.78        4.19      5.74 o
  -2 -19   8       98.42       87.28     17.55 o
  -1 -19   8       63.37       80.12     16.77 o
   0 -19   8       17.21       32.54      8.06 o
   1 -19   8      108.18      116.40     11.39 o
   2 -19   8      110.26      115.86     12.75 o
  -4 -18   8       69.15       78.65     16.45 o
  -3 -18   8       33.45       36.50      8.29 o
  -2 -18   8       48.99       21.72      6.36 o
  -1 -18   8       29.08       40.37     12.07 o
   0 -18   8       13.06        3.20      5.52 o
   1 -18   8        2.00       12.78     11.92 o
   2 -18   8      103.51      102.36     11.61 o
  -4 -17   8       14.42       23.88     10.23 o
  -3 -17   8      140.64      154.24     16.00 o
  -2 -17   8        0.33        4.54      4.67 o
  -1 -17   8       65.63       83.07      9.25 o
   0 -17   8       76.83       68.71     14.83 o
   1 -17   8       75.06       90.47     10.85 o
   2 -17   8        2.71       -4.71      7.36 o
   3 -17   8       14.91       16.26      8.42 o
  -5 -16   8        6.94       -3.90      7.97 o
  -4 -16   8      122.68      121.01     17.30 o
  -3 -16   8        7.75        7.42      5.46 o
  -2 -16   8      275.63      241.59     19.26 o
  -1 -16   8       38.88       38.84      7.22 o
   0 -16   8      203.77      217.42     17.47 o
   1 -16   8       35.03       22.67      7.81 o
   2 -16   8        3.18        6.76      6.58 o
   3 -16   8       21.61       21.98      7.84 o
  -5 -15   8       33.36       30.78     14.58 o
  -4 -15   8        0.11       -1.16      9.30 o
  -3 -15   8       13.41       10.77     12.65 o
  -2 -15   8       87.41       84.85     10.01 o
  -1 -15   8      274.33      279.05     16.44 o
   0 -15   8      201.74      204.23     15.02 o
   1 -15   8      140.42      148.55     13.07 o
   2 -15   8       74.30       82.04      8.57 o
   3 -15   8       61.68       88.73     18.27 o
  -5 -14   8       23.56       56.81     14.10 o
  -4 -14   8       31.81       30.50      6.41 o
  -3 -14   8        8.91       11.44      4.79 o
  -2 -14   8       76.26       66.87     18.61 o
  -1 -14   8      130.70      114.95     11.93 o
   0 -14   8      346.26      330.96     21.78 o
   1 -14   8        5.46        6.96      8.14 o
   2 -14   8       91.83       91.61     14.36 o
   3 -14   8       23.17       11.28      5.98 o
  -5 -13   8       28.88       38.03     10.88 o
  -4 -13   8        5.99        6.75      6.17 o
  -3 -13   8        5.11        0.76      3.64 o
  -2 -13   8       38.71       26.80      6.93 o
  -1 -13   8      311.20      354.57     18.71 o
   0 -13   8       59.18       64.75      5.91 o
   1 -13   8       18.73       29.13      6.84 o
   2 -13   8      162.20      178.06     13.40 o
   3 -13   8       66.43       62.92      8.47 o
  -5 -12   8       18.71       24.48      9.63 o
  -4 -12   8       11.65        8.05      4.88 o
  -3 -12   8       65.18       54.70      7.09 o
  -2 -12   8       47.00       49.31     10.28 o
  -1 -12   8      553.64      598.71     28.45 o
   0 -12   8      199.89      163.70     26.91 o
   1 -12   8       14.02       13.74      7.92 o
   2 -12   8       12.50        8.38      5.38 o
   3 -12   8       17.24       29.29      6.78 o
  -5 -11   8       15.13       26.02     11.95 o
  -4 -11   8      109.83       88.32      9.03 o
  -3 -11   8      156.15      157.18     11.68 o
  -2 -11   8       16.42       14.03      5.54 o
  -1 -11   8       25.88       26.95      5.90 o
   0 -11   8      104.07       80.03      9.25 o
   1 -11   8      225.61      234.20     14.17 o
   2 -11   8      132.67      140.56     13.04 o
   3 -11   8       17.61       19.96      7.34 o
  -5 -10   8       48.50       47.55     11.20 o
  -4 -10   8       59.49       60.54     12.08 o
  -3 -10   8       46.82       42.69      4.31 o
  -2 -10   8       93.95      120.29     14.31 o
  -1 -10   8       76.16       84.45      8.00 o
   0 -10   8       83.72       96.58      7.50 o
   1 -10   8       59.87       62.42      7.13 o
   2 -10   8      128.68       98.91     11.01 o
   3 -10   8       21.01       12.33      5.12 o
   4 -10   8       29.17       24.90      8.11 o
  -5  -9   8       83.34       83.17     10.00 o
  -4  -9   8       44.36       35.80      5.93 o
  -3  -9   8       29.30       26.59      4.42 o
  -2  -9   8       45.29       40.20      6.53 o
  -1  -9   8        5.30        7.39      3.88 o
   0  -9   8      334.48      339.13     41.76 o
   1  -9   8      159.69      188.31     15.66 o
   2  -9   8      248.06      259.08     14.96 o
   3  -9   8       83.34       88.73     12.95 o
   4  -9   8       24.57       15.35      6.74 o
  -6  -8   8       96.59       77.90     10.51 o
  -5  -8   8        7.02        9.92      6.51 o
  -4  -8   8       11.59        7.35      3.66 o
  -3  -8   8      262.89      245.67     16.62 o
  -2  -8   8      233.88      215.63     14.13 o
  -1  -8   8      357.68      353.92     19.73 o
   0  -8   8       42.06       38.15      4.06 o
   1  -8   8       22.71       16.85      4.94 o
   2  -8   8       17.66        8.74      4.80 o
   3  -8   8        2.41       -0.34      4.46 o
   4  -8   8       30.13       22.62      6.32 o
  -6  -7   8        3.15       14.54      7.93 o
  -5  -7   8      110.77      100.49     11.02 o
  -4  -7   8      150.21      145.78      9.05 o
  -3  -7   8       85.97      103.14      8.90 o
  -2  -7   8      188.32      214.57     12.88 o
  -1  -7   8      116.39      107.56      9.69 o
   0  -7   8      741.23      750.83     25.00 o
   1  -7   8      347.38      364.82     21.11 o
   2  -7   8        2.47        6.40      7.01 o
   3  -7   8       69.68       61.90      7.12 o
   4  -7   8       52.16       40.42      8.62 o
  -6  -6   8       81.56       63.31     15.21 o
  -5  -6   8       70.87       57.32      8.28 o
  -4  -6   8      305.75      280.09     19.62 o
  -3  -6   8        8.41       15.24      4.36 o
  -2  -6   8     1273.19     1323.74     81.50 o
  -1  -6   8       11.80       10.78      5.00 o
   0  -6   8       72.14       59.90      3.89 o
   1  -6   8      433.06      496.24     20.42 o
   2  -6   8       11.85       10.27      4.07 o
   3  -6   8       13.66        4.23      5.07 o
   4  -6   8       71.43       78.80     27.08 o
  -6  -5   8       22.55       25.83     12.76 o
  -5  -5   8        0.55        0.86      3.51 o
  -4  -5   8       37.04       30.42      6.14 o
  -3  -5   8      344.90      359.32     20.21 o
  -2  -5   8      148.46      134.48     13.32 o
  -1  -5   8      300.62      311.46     22.64 o
   0  -5   8       83.40       95.81      5.30 o
   1  -5   8      479.90      553.01     31.82 o
   2  -5   8      196.67      204.86     22.77 o
   3  -5   8       71.48       79.90      8.56 o
   4  -5   8      124.15      112.32     19.41 o
  -6  -4   8       29.56       18.59      7.69 o
  -5  -4   8       59.55       67.19      5.89 o
  -4  -4   8        4.16        0.43      3.90 o
  -3  -4   8      500.80      493.64     43.63 o
  -2  -4   8      237.32      215.26     20.10 o
  -1  -4   8       37.38       33.71      8.55 o
   0  -4   8       64.11       78.43      5.24 o
   1  -4   8       50.80       53.96      6.82 o
   2  -4   8       47.43       48.81      6.22 o
   3  -4   8       20.96       22.26      8.40 o
   4  -4   8       81.32       94.18     12.68 o
  -6  -3   8        3.30       10.80      6.76 o
  -5  -3   8      102.00      102.42     10.96 o
  -4  -3   8       11.17       10.18      5.38 o
  -3  -3   8      886.22     1008.39     55.45 o
  -2  -3   8      251.12      242.91     26.78 o
  -1  -3   8      144.72      156.44     14.05 o
   0  -3   8      405.16      464.76     20.13 o
   1  -3   8      318.77      327.60     19.15 o
   2  -3   8      218.21      221.62     15.89 o
   3  -3   8      327.55      305.48     17.10 o
   4  -3   8      114.98       92.09     21.00 o
  -6  -2   8       35.99       31.77     11.56 o
  -5  -2   8      180.49      187.91     14.14 o
  -4  -2   8       72.83       72.71     13.47 o
  -3  -2   8      427.82      434.33     27.45 o
  -2  -2   8      319.54      337.10     20.06 o
  -1  -2   8      114.62      116.42     11.58 o
   0  -2   8      262.64      287.57     14.54 o
   1  -2   8      587.86      589.35     31.60 o
   2  -2   8      135.43      112.56     10.75 o
   3  -2   8      177.03      162.33     11.74 o
   4  -2   8       68.23       77.12     14.75 o
  -6  -1   8        1.78        6.86      4.37 o
  -5  -1   8        5.88        6.16      5.02 o
  -4  -1   8       85.46       73.06     10.62 o
  -3  -1   8       66.16       56.12      8.65 o
  -2  -1   8      175.46      174.71     13.81 o
  -1  -1   8      181.95      177.20     15.37 o
   0  -1   8      203.54      218.91     12.21 o
   1  -1   8      119.54      107.19      8.32 o
   2  -1   8      266.69      285.85     17.44 o
   3  -1   8      139.33      119.14     10.26 o
   4  -1   8      116.94      110.18     12.71 o
  -6   0   8       19.88       39.89     10.24 o
  -5   0   8       12.86       14.36      4.19 o
  -4   0   8       50.89       47.48      8.32 o
  -3   0   8        0.01       12.16      7.51 o
  -2   0   8       19.81       20.70      6.51 o
  -1   0   8      298.87      299.03     20.03 o
   0   0   8       40.30       41.72      5.19 o
   1   0   8        4.77        9.45      4.41 o
   2   0   8       20.96       29.16      5.80 o
   3   0   8       51.58       40.03      7.22 o
   4   0   8       91.50       80.34     14.63 o
  -6   1   8        1.85        0.00      4.06 o
  -5   1   8        5.91        7.16      4.79 o
  -4   1   8       86.18       66.40      9.29 o
  -3   1   8       67.17       65.34      9.65 o
  -2   1   8      177.14      188.08     17.25 o
  -1   1   8      180.30      185.75     17.05 o
   0   1   8      196.95      238.49     22.34 o
   1   1   8      115.99       93.99      6.98 o
   2   1   8      262.99      286.76     15.62 o
   3   1   8      135.64      139.43     24.85 o
   4   1   8      119.30      119.90     17.44 o
  -6   2   8       37.28       27.93      7.86 o
  -5   2   8      182.43      168.67     16.53 o
  -4   2   8       69.64       54.76      9.88 o
  -3   2   8      428.95      506.48     31.22 o
  -2   2   8      321.21      358.17     34.78 o
  -1   2   8      111.13      124.36     16.78 o
   0   2   8      266.04      276.02     18.33 o
   1   2   8      584.14      585.71     26.02 o
   2   2   8      135.93      130.03      9.05 o
   3   2   8      176.92      175.01     20.54 o
   4   2   8       68.27       69.96     12.73 o
  -6   3   8        3.47       -0.94      6.19 o
  -5   3   8      100.85       90.37     13.00 o
  -3   3   8      876.72      932.52     55.33 o
  -2   3   8      248.60      268.10     18.09 o
  -1   3   8      149.18      128.41     13.51 o
   0   3   8      411.71      498.01     30.11 o
   1   3   8      328.86      323.94     43.22 o
   2   3   8      226.49      249.51     14.28 o
   3   3   8      333.76      322.51     30.31 o
   4   3   8      112.49      104.63     20.14 o
  -6   4   8       28.00       20.47      7.43 o
  -5   4   8       61.76       52.65      9.75 o
  -4   4   8        4.67       12.29      6.68 o
  -3   4   8      493.17      505.68     24.17 o
  -2   4   8      239.09      233.24     15.61 o
  -1   4   8       37.00       31.62      9.51 o
   0   4   8       66.11       91.41     10.63 o
   1   4   8       49.68       42.62      5.71 o
   2   4   8       46.72       53.57      5.95 o
   3   4   8       20.93       17.07      6.97 o
   4   4   8       80.83       93.36     30.04 o
  -6   5   8       22.68       28.98      7.68 o
  -5   5   8        0.45        0.60      4.28 o
  -4   5   8       37.05       33.65      8.29 o
  -3   5   8      349.18      396.14     25.40 o
  -2   5   8      143.68      171.92     17.29 o
  -1   5   8      298.23      337.55     32.37 o
   0   5   8       87.28       78.92     14.81 o
   1   5   8      475.40      532.27     21.50 o
   2   5   8      197.43      218.40     13.87 o
   3   5   8       68.61       52.01     10.61 o
   4   5   8      128.40      137.60     19.58 o
  -6   6   8       83.35       82.81     16.35 o
  -4   6   8      301.66      293.45     21.90 o
  -3   6   8        9.45        9.26      4.06 o
  -2   6   8     1263.43     1330.84     58.51 o
  -1   6   8       12.34       12.98      6.11 o
   0   6   8       72.64       73.98     10.00 o
   1   6   8      429.56      423.98     34.99 o
   2   6   8       11.68       13.58      7.41 o
   3   6   8       13.62       20.46      7.01 o
   4   6   8       71.97       76.61     12.42 o
  -6   7   8        3.14        4.24      6.13 o
  -5   7   8      111.59      103.34     16.57 o
  -4   7   8      149.88      150.07     14.18 o
  -3   7   8       83.58      100.16      9.76 o
  -2   7   8      183.18      178.14     21.97 o
  -1   7   8      111.87      130.55     10.23 o
   0   7   8      751.76      754.44     43.49 o
   1   7   8      352.46      372.74     30.11 o
   2   7   8        3.23       21.85     10.22 o
   3   7   8       71.79       57.86     11.80 o
   4   7   8       52.30       56.54     14.07 o
  -4   8   8       10.45        0.83      4.96 o
  -3   8   8      256.74      226.13     12.93 o
  -2   8   8      228.07      227.42     28.71 o
  -1   8   8      361.58      358.46     21.87 o
   0   8   8       40.51       44.28     13.46 o
   1   8   8       23.64       18.59      9.40 o
   2   8   8       17.87       19.58      5.75 o
   3   8   8        2.41       -0.22      6.74 o
   4   8   8       30.59       14.59      8.19 o
  -5   9   8       83.91       87.05     13.70 o
  -4   9   8       46.02       42.20     10.93 o
  -3   9   8       29.04       26.67     15.33 o
  -2   9   8       45.95       45.11      6.61 o
  -1   9   8        4.27        2.62      4.25 o
   0   9   8      341.25      327.30     38.76 o
   1   9   8      154.80      155.36     17.70 o
   2   9   8      244.95      252.01     15.90 o
   3   9   8       85.45       81.77     15.16 o
   4   9   8       25.98       26.47      9.99 o
  -5  10   8       49.04       57.18     10.83 o
  -4  10   8       58.23       62.62      9.18 o
  -3  10   8       47.28       45.47      5.91 o
  -2  10   8       93.93       92.14     10.29 o
  -1  10   8       75.50       69.11      7.39 o
   0  10   8       82.02       58.95     11.81 o
   1  10   8       59.88       66.35     11.75 o
   2  10   8      129.37      121.65     12.14 o
   3  10   8       20.95       24.24     10.86 o
   4  10   8       29.28       21.71      9.79 o
  -5  11   8       14.88       16.82      8.94 o
  -4  11   8      108.65      109.60     17.39 o
  -3  11   8      154.72      129.05     28.19 o
  -2  11   8       15.69       14.56      8.35 o
  -1  11   8       24.95       39.09      6.55 o
   0  11   8      107.61       87.49     16.39 o
   1  11   8      228.01      257.27     25.96 o
   2  11   8      126.87      125.55     19.85 o
   3  11   8       17.17       20.03      9.19 o
  -5  12   8       17.63       15.33      8.28 o
  -4  12   8       12.50       15.29      6.81 o
  -3  12   8       64.36       75.58     13.04 o
  -2  12   8       49.11       61.28     10.45 o
  -1  12   8      558.41      562.36     30.59 o
   0  12   8      201.98      178.26     12.52 o
   1  12   8       13.80       21.28      7.04 o
   2  12   8       12.59       12.27      7.12 o
  -4  13   8        5.51        5.97      6.55 o
  -3  13   8        4.45       -0.22      4.70 o
  -2  13   8       40.37       33.13      9.85 o
  -1  13   8      315.21      358.04     22.75 o
   0  13   8       62.91       79.29      9.06 o
   1  13   8       17.29       10.87      7.77 o
   2  13   8      158.87      194.92     25.12 o
  -4  14   8       33.92       36.82     10.38 o
  -3  14   8        8.79        8.89      5.67 o
  -2  14   8       77.07       88.79     11.41 o
  -1  14   8      133.51      104.05     15.38 o
   0  14   8      342.77      376.25     28.63 o
   1  14   8        5.86       -4.76      9.42 o
   2  14   8       92.73       72.25     15.96 o
  -5  15   8       33.33       32.31      9.89 o
  -4  15   8        0.20        2.75      7.02 o
  -3  15   8       14.46       12.05      6.90 o
  -2  15   8       85.60       91.40      9.50 o
  -1  15   8      278.92      254.45     18.90 o
   0  15   8      197.87      169.97     22.35 o
   1  15   8      136.41      155.45     18.65 o
  -5  16   8        7.75        6.70     11.11 o
  -4  16   8      122.81      155.89     21.46 o
  -3  16   8        8.49       -0.59      6.94 o
  -2  16   8      277.09      274.33     19.82 o
  -1  16   8       38.37       19.16      6.73 o
   0  16   8      205.21      200.42     22.92 o
   1  16   8       34.23       37.89      9.83 o
   2  16   8        3.04        4.44      8.53 o
   3  16   8       21.45       34.11     12.70 o
  -4  17   8       14.48       18.76      8.24 o
  -3  17   8      140.68      120.72     22.43 o
  -2  17   8        0.54       -1.79      5.72 o
  -1  17   8       66.39       56.13      9.16 o
   0  17   8       78.32       56.64      9.39 o
   1  17   8       71.35       61.18      8.85 o
   2  17   8        3.31       12.42      8.63 o
   3  17   8       16.66       15.24     13.40 o
  -4  18   8       69.56      106.45     21.62 o
  -3  18   8       33.10       18.16      9.93 o
  -2  18   8       47.29       37.24      7.98 o
  -1  18   8       29.39       34.42      8.21 o
   0  18   8       12.98       10.32      5.39 o
   1  18   8        1.92       -1.24      6.27 o
   2  18   8      104.50      127.22     21.58 o
  -4  19   8       57.56       55.98     14.30 o
  -3  19   8        7.80       12.00     11.41 o
  -2  19   8       98.53      108.42     11.41 o
  -1  19   8       62.96       60.62      9.72 o
   0  19   8       16.21       22.88      7.09 o
   1  19   8      107.52      120.22     12.94 o
   2  19   8      106.09      122.65     22.73 o
  -4  20   8       37.38       22.70      9.44 o
  -3  20   8      136.40      139.53     23.42 o
  -2  20   8       64.54       67.50     10.18 o
  -1  20   8       19.82       18.12      8.22 o
   0  20   8       44.45       20.39      9.16 o
   1  20   8      117.65      134.94     14.21 o
   2  20   8        0.16      -13.21     13.29 o
  -4  21   8       14.18       33.97     12.48 o
  -3  21   8       76.23       72.44     18.45 o
  -2  21   8       95.97       92.70     15.77 o
  -1  21   8       25.98       18.53      7.21 o
   0  21   8       56.57       73.42     13.95 o
   1  21   8        7.52        2.20      6.57 o
   2  21   8       40.37       25.52     11.02 o
  -3  22   8       61.67       72.85     14.78 o
  -2  22   8       47.70       26.58      8.62 o
  -1  22   8        7.11       17.00     10.65 o
   0  22   8       25.58       27.21      8.76 o
   1  22   8       11.76       28.19     11.08 o
  -3  23   8        1.48       -0.25     10.98 o
  -2  23   8       25.14        4.39      7.25 o
  -1  23   8       71.04       51.67     13.36 o
   0  23   8       70.78       86.46     16.97 o
   1  23   8      118.98      103.70     15.14 o
  -2  24   8       66.42       94.28     21.85 o
  -1  24   8       48.06       60.82     10.87 o
   0  24   8        6.21       17.95      8.54 o
   1  24   8       46.57       33.45     15.88 o
  -2  25   8       74.02       96.57     16.13 o
  -1  25   8       16.17       18.65      9.65 o
   0  25   8       85.65       71.15     11.26 o
  -2 -23   9       12.60       23.77     17.25 o
  -1 -23   9       70.44       55.10     11.15 o
   0 -23   9        7.07       -1.02      8.05 o
  -2 -22   9        2.93        2.37     10.96 o
  -1 -22   9        3.25        9.19      6.35 o
   0 -22   9       32.64       14.55      7.85 o
  -3 -21   9        0.95        3.21      9.71 o
  -2 -21   9       86.55       84.11     16.23 o
  -1 -21   9       21.06       21.29      7.54 o
   0 -21   9       15.77       17.76      7.25 o
   1 -21   9       70.30       55.85     11.24 o
  -3 -20   9       87.75       80.18     18.37 o
  -2 -20   9       17.80       32.99     13.33 o
  -1 -20   9       25.40       30.29      6.74 o
   0 -20   9       19.56       14.52      8.26 o
   1 -20   9       12.67        1.29      6.41 o
  -3 -19   9        0.31        4.10     11.41 o
  -2 -19   9      184.03      163.02     28.75 o
  -1 -19   9       85.35       90.03     16.95 o
   0 -19   9       75.66       70.35     12.10 o
   1 -19   9       50.79       56.16      9.45 o
  -4 -18   9       22.17       30.36     11.66 o
  -3 -18   9        7.69        6.59      8.12 o
  -2 -18   9        1.41        1.44     10.99 o
  -1 -18   9       39.91       38.17      7.63 o
   0 -18   9        6.80       12.57      6.36 o
   1 -18   9       10.77       10.13      5.97 o
   2 -18   9        8.53       -0.60      7.09 o
  -4 -17   9       88.78       54.25     16.63 o
  -3 -17   9        3.23       -4.08      7.18 o
  -2 -17   9       53.05       46.52     12.86 o
  -1 -17   9       93.44       79.13     10.26 o
   0 -17   9      167.42      178.71     15.73 o
   1 -17   9       62.84       74.20     10.65 o
   2 -17   9       83.75       76.13     10.66 o
  -4 -16   9       42.07       35.98     10.56 o
  -3 -16   9       74.29       90.60     10.64 o
  -2 -16   9      137.77      161.74     18.31 o
  -1 -16   9       66.23       51.22     16.31 o
   0 -16   9       33.34       39.43      7.86 o
   1 -16   9       56.81       49.86      8.11 o
   2 -16   9       17.76       11.54     10.90 o
  -4 -15   9       21.87       16.91      9.25 o
  -3 -15   9        9.57       18.63      6.09 o
  -2 -15   9       68.76       61.23      8.05 o
  -1 -15   9      107.76      145.03     22.49 o
   0 -15   9      179.85      176.04     14.21 o
   1 -15   9       55.51       52.56      8.12 o
   2 -15   9       26.57       33.43      8.27 o
  -4 -14   9       35.40       51.00     12.18 o
  -3 -14   9       13.49       20.64      7.53 o
  -2 -14   9        6.36        5.79      7.20 o
  -1 -14   9       18.15        8.52      7.58 o
   0 -14   9       44.95       41.10      9.10 o
   1 -14   9        6.28        4.96      4.70 o
   2 -14   9       69.58       65.44      8.93 o
  -4 -13   9       85.07       79.36     12.98 o
  -3 -13   9       37.83       36.05      8.95 o
  -2 -13   9       30.71       28.83      9.19 o
  -1 -13   9      147.16      159.12      9.80 o
   0 -13   9      495.88      552.82     34.66 o
   1 -13   9      207.27      226.21     15.62 o
   2 -13   9       43.37       46.27      9.41 o
   3 -13   9      155.56      154.15     36.43 o
  -5 -12   9      176.00      182.97     24.04 o
  -4 -12   9       25.43       22.77     10.53 o
  -3 -12   9       44.12       38.27      7.38 o
  -2 -12   9        2.86        8.42      4.27 o
  -1 -12   9       64.82       74.80      7.97 o
   0 -12   9      274.90      283.59     19.60 o
   1 -12   9      106.03      112.68     35.93 o
   2 -12   9       31.98       26.86      6.14 o
   3 -12   9       31.83       27.96      7.14 o
  -5 -11   9      113.09      128.57     18.04 o
  -4 -11   9       42.76       38.19      8.41 o
  -3 -11   9       84.85       61.83      7.85 o
  -2 -11   9       35.07       31.66     12.08 o
  -1 -11   9      117.96      140.82     13.26 o
   0 -11   9       43.74       42.03      7.61 o
   1 -11   9       65.40       69.75     10.01 o
   2 -11   9       17.45        7.87      5.45 o
   3 -11   9        5.03       12.15      6.57 o
  -5 -10   9        6.73       -1.36      8.56 o
  -4 -10   9       57.78       69.06     11.35 o
  -3 -10   9      123.12      109.93     10.52 o
  -2 -10   9       64.82       66.26     13.84 o
  -1 -10   9       22.52       36.64      6.19 o
   0 -10   9       33.95       39.12      8.61 o
   1 -10   9      383.60      395.47     37.88 o
   2 -10   9       33.16       45.05     12.75 o
   3 -10   9       25.49       29.29      8.22 o
  -5  -9   9       38.29       29.03     12.92 o
  -4  -9   9        9.07       15.18      6.66 o
  -3  -9   9      103.73      101.89     17.18 o
  -2  -9   9       45.85       34.66     11.69 o
  -1  -9   9      187.79      175.74     15.07 o
   0  -9   9       42.47       43.17     15.50 o
   1  -9   9      387.89      423.51     26.60 o
   2  -9   9      294.97      316.49     22.32 o
   3  -9   9      119.34      131.17     26.08 o
  -5  -8   9        7.58        0.22      7.22 o
  -4  -8   9        4.54        3.97      6.09 o
  -3  -8   9      219.74      185.68     22.48 o
  -2  -8   9       52.57       38.55      9.57 o
  -1  -8   9       78.69       86.27     10.09 o
   0  -8   9      345.53      343.72     20.16 o
   1  -8   9      167.16      174.58     11.64 o
   2  -8   9       51.77       74.86      9.40 o
   3  -8   9      104.60      106.46     11.38 o
  -5  -7   9      175.41      155.30     12.32 o
  -4  -7   9       27.25       21.43      5.23 o
  -3  -7   9      264.40      255.54     19.40 o
  -2  -7   9       41.61       42.63     12.41 o
  -1  -7   9      187.37      198.52     14.06 o
   0  -7   9       22.90       15.11      5.11 o
   1  -7   9       23.05       34.54      6.16 o
   2  -7   9      106.46      112.35     10.60 o
   3  -7   9       77.47      102.74     11.31 o
  -5  -6   9        2.62        8.84      5.41 o
  -4  -6   9      107.39      111.11     15.26 o
  -3  -6   9      191.70      189.27     14.23 o
  -2  -6   9      323.16      280.60     26.90 o
  -1  -6   9       48.43       47.19     13.37 o
   0  -6   9       91.13       94.31      8.34 o
   1  -6   9      228.46      242.23     15.13 o
   2  -6   9       26.69       18.00      7.10 o
   3  -6   9        6.80       10.70      5.63 o
  -5  -5   9        6.57        3.06      5.29 o
  -4  -5   9      151.89      144.02     15.60 o
  -3  -5   9       35.36       31.78      6.81 o
  -2  -5   9      315.40      314.38     28.68 o
  -1  -5   9      264.99      289.54     24.79 o
   0  -5   9       96.13       94.75      9.36 o
   1  -5   9       17.79       27.78      6.31 o
   2  -5   9      127.09      141.38     14.13 o
   3  -5   9      126.96      124.72     22.23 o
  -5  -4   9        3.54        9.28      4.83 o
  -4  -4   9       78.21       76.48     13.50 o
  -3  -4   9      112.26      130.18     13.80 o
  -2  -4   9       58.65       68.89     12.20 o
  -1  -4   9      130.01      144.20     15.26 o
   0  -4   9        0.76        1.05      3.84 o
   1  -4   9       76.26       74.80     15.62 o
   2  -4   9      164.22      174.35     13.19 o
   3  -4   9       62.16       64.17     10.15 o
  -5  -3   9       21.21       18.91      6.16 o
  -4  -3   9       68.35       67.65     12.50 o
  -3  -3   9       96.24       81.55     12.88 o
  -2  -3   9       87.03       92.93     13.48 o
  -1  -3   9       56.84       58.34     14.06 o
   0  -3   9      192.91      218.90     13.11 o
   1  -3   9       15.92       14.10      5.49 o
   2  -3   9       59.23       61.84      7.29 o
   3  -3   9       49.75       49.56     14.54 o
  -5  -2   9       44.44       46.57     14.85 o
  -3  -2   9      197.79      194.89     22.85 o
  -2  -2   9      148.16      176.26     19.82 o
  -1  -2   9       85.99       84.25     14.44 o
   0  -2   9      110.26      122.01     10.89 o
   1  -2   9      208.15      202.63     17.73 o
   2  -2   9      229.38      231.91     27.21 o
   3  -2   9       45.85       37.56      9.59 o
  -5  -1   9      109.76       97.82     11.91 o
  -3  -1   9       30.75       24.12      7.34 o
  -2  -1   9      101.68      110.25     16.62 o
  -1  -1   9      320.12      352.68     26.53 o
   0  -1   9      243.31      276.04     17.92 o
   1  -1   9      147.38      145.77     10.54 o
   2  -1   9      220.76      241.95     34.47 o
   3  -1   9      292.94      250.40     17.35 o
  -5   0   9        5.25       17.14      5.83 o
  -3   0   9       54.83       57.98     10.19 o
  -2   0   9      272.98      260.48     24.95 o
  -1   0   9       42.07       50.52     11.20 o
   0   0   9      454.16      482.26     23.97 o
   1   0   9      729.86      772.17     36.57 o
   2   0   9      189.05      177.67     13.38 o
   3   0   9        1.08       -1.97      6.88 o
  -5   1   9      111.46      112.93     13.25 o
  -4   1   9        7.30       12.23      7.61 o
  -3   1   9       28.83       30.61      8.54 o
  -2   1   9      105.78      108.15     16.37 o
  -1   1   9      318.98      332.24     36.43 o
   0   1   9      250.78      258.39     22.46 o
   1   1   9      141.83      160.23     12.90 o
   2   1   9      215.77      234.45     35.46 o
   3   1   9      297.07      274.00     31.61 o
  -5   2   9       44.08       43.24      8.76 o
  -4   2   9       77.50      105.20     13.47 o
  -3   2   9      197.48      213.25     22.97 o
  -2   2   9      150.02      192.84     17.63 o
  -1   2   9       84.99       81.60     12.58 o
   0   2   9      110.71      123.33     19.34 o
   1   2   9      207.94      194.19     11.54 o
   2   2   9      229.72      223.56     15.56 o
   3   2   9       46.17       31.03     11.36 o
  -5   3   9       20.36       11.67      6.56 o
  -4   3   9       70.71       65.35     11.25 o
  -3   3   9       98.53      109.77     15.92 o
  -2   3   9       85.68       89.62     13.18 o
  -1   3   9       54.45       46.93      9.31 o
   0   3   9      196.50      205.53     23.07 o
   1   3   9       18.08       14.39      4.23 o
   2   3   9       59.97       60.01     13.91 o
   3   3   9       48.04       33.83      8.88 o
  -5   4   9        3.01        8.87      6.12 o
  -4   4   9       78.31       69.88     10.65 o
  -3   4   9      109.58      113.11     13.68 o
  -2   4   9       56.94       71.60     12.59 o
  -1   4   9      128.98      127.69     17.24 o
   0   4   9        0.93       -1.90      5.56 o
   1   4   9       77.00       67.09      7.40 o
   2   4   9      163.62      194.87     20.80 o
  -5   5   9        6.62        9.63      7.30 o
  -4   5   9      151.46      146.22     14.77 o
  -3   5   9       35.50       42.92      7.47 o
  -2   5   9      319.09      304.40     28.47 o
  -1   5   9      264.27      280.10     27.69 o
   0   5   9      100.06      111.19     13.84 o
   1   5   9       18.01       16.08      7.92 o
   2   5   9      130.22      137.35     18.76 o
   3   5   9      125.40      116.67     16.61 o
  -5   6   9        2.18        2.64      7.67 o
  -4   6   9      107.23      109.40     15.83 o
  -3   6   9      195.92      191.12     18.10 o
  -2   6   9      323.57      332.54     16.61 o
  -1   6   9       49.27       41.60     10.63 o
   0   6   9       92.07       86.37     10.20 o
   1   6   9      228.72      161.46     16.67 o
   2   6   9       26.59       38.90      9.46 o
   3   6   9        6.75        7.49      8.09 o
  -5   7   9      177.90      150.19     15.68 o
  -4   7   9       25.96       10.41      6.83 o
  -3   7   9      265.56      288.79     19.33 o
  -2   7   9       41.03       40.02      6.40 o
  -1   7   9      186.42      241.17     17.05 o
   0   7   9       20.81       18.30      7.69 o
   1   7   9       24.63       20.75      7.82 o
   2   7   9      110.67      140.32     19.93 o
   3   7   9       80.97       69.14     13.06 o
  -5   8   9        8.44       10.92      8.54 o
  -4   8   9        4.18       -2.83      7.95 o
  -3   8   9      216.43      203.41     32.51 o
  -2   8   9       50.74       48.26      5.73 o
  -1   8   9       78.73       86.14      8.65 o
   0   8   9      344.84      383.39     22.05 o
   1   8   9      168.05      183.53     16.40 o
   2   8   9       51.84       67.25      9.32 o
   3   8   9      104.50      101.12     19.20 o
  -4   9   9        9.48        6.64      6.45 o
  -3   9   9      102.04      102.26     10.46 o
  -2   9   9       44.87       45.18      8.00 o
  -1   9   9      191.56      162.67     12.31 o
   0   9   9       41.08       35.87      6.57 o
   1   9   9      394.37      424.20     28.49 o
   2   9   9      294.34      318.25     23.99 o
   3   9   9      121.14      122.66     17.45 o
  -5  10   9        7.04        1.22      6.46 o
  -4  10   9       59.12       55.02     11.98 o
  -3  10   9      124.47      129.37     20.11 o
  -2  10   9       64.20       48.28     12.64 o
  -1  10   9       22.57       21.13      7.65 o
   0  10   9       34.61       53.26     12.69 o
   1  10   9      383.68      391.78     33.08 o
   2  10   9       33.33       39.68      8.83 o
   3  10   9       25.28       29.79     10.90 o
  -5  11   9      114.31      107.63     16.00 o
  -4  11   9       42.84       52.78     11.58 o
  -3  11   9       83.63       91.36     17.70 o
  -2  11   9       34.01       37.99     12.12 o
  -1  11   9      120.87      115.91     12.40 o
   1  11   9       66.92       63.56     12.26 o
  -5  12   9      175.14      167.23     22.15 o
  -4  12   9       24.32       28.49     12.20 o
  -3  12   9       43.72      132.51     36.32 o
  -2  12   9        2.60        4.38      4.94 o
  -1  12   9       63.35       63.62      9.37 o
   0  12   9      274.01      294.00     34.90 o
   1  12   9      104.81       75.23     14.45 o
   3  12   9       31.50        9.66     10.65 o
  -5  13   9       51.19       56.72     16.48 o
  -4  13   9       82.84      101.86     13.50 o
  -3  13   9       36.45       21.89      6.19 o
  -2  13   9       29.60       36.14      6.88 o
  -1  13   9      149.94      165.40     19.71 o
   0  13   9      501.88      525.45     39.02 o
   1  13   9      205.57      216.38     23.26 o
   3  13   9      152.81      153.40     29.64 o
  -4  14   9       36.59       53.50     12.38 o
  -3  14   9       13.87       16.68      8.62 o
  -2  14   9        6.13        2.94      4.96 o
  -1  14   9       18.79       17.83     10.21 o
   0  14   9       44.13       28.98     11.92 o
   1  14   9        6.17       -0.92      5.16 o
  -4  15   9       21.79       16.34     11.01 o
  -3  15   9        8.91       17.98      9.66 o
  -2  15   9       67.25       52.55      8.78 o
  -1  15   9      110.26      108.63     12.78 o
   0  15   9      178.01      183.94     16.99 o
   1  15   9       53.10       51.62     10.77 o
   2  15   9       25.41       31.32     10.79 o
  -4  16   9       42.27       47.80     12.58 o
  -3  16   9       75.15       88.44     18.17 o
  -2  16   9      140.60      127.07     13.16 o
  -1  16   9       64.62       53.06      8.84 o
   0  16   9       33.14       43.05      8.59 o
   1  16   9       57.01       53.02     14.26 o
   2  16   9       17.83       27.51      9.78 o
  -4  17   9       86.87      101.39     18.24 o
  -3  17   9        3.74        6.42     12.20 o
  -2  17   9       52.51       43.91      9.20 o
  -1  17   9       95.28       96.45     10.92 o
   0  17   9      167.09      133.45     14.30 o
   1  17   9       60.96       53.64     12.42 o
   2  17   9       82.43       82.40     18.96 o
  -4  18   9       21.41       34.43     11.77 o
  -3  18   9        8.00        8.87      8.43 o
  -2  18   9        1.16        7.19      6.09 o
  -1  18   9       39.75       20.41     11.41 o
   0  18   9        6.92       -2.34      6.20 o
   1  18   9       10.73       -0.40      7.63 o
   2  18   9        8.55        5.30     12.23 o
  -3  19   9        0.25        1.82      8.51 o
  -2  19   9      186.68      159.58     18.97 o
  -1  19   9       82.56       85.24     12.34 o
   0  19   9       73.85       85.52     15.09 o
   1  19   9       50.69       60.40     12.18 o
  -3  20   9       88.62       74.59     17.75 o
  -2  20   9       18.21       11.29      7.65 o
  -1  20   9       24.84       34.00      8.00 o
   0  20   9       19.23        5.54     10.55 o
   1  20   9       12.73        9.82      9.10 o
  -3  21   9        0.87      -15.46     14.54 o
  -2  21   9       89.16       95.58     13.54 o
  -1  21   9       20.42        8.21     10.06 o
   0  21   9       15.27        9.89      7.76 o
   1  21   9       67.58       79.20     16.63 o
  -2  22   9        2.70        4.15      9.35 o
  -1  22   9        3.29        3.29      6.42 o
   0  22   9       32.36       25.81     15.61 o
  -2  23   9       13.03       13.61     16.77 o
  -1  23   9       70.47       58.90     14.32 o
   0  23   9        7.30       11.07     10.49 o
  -2 -20  10       22.23       43.75     12.66 o
  -1 -20  10        3.58       10.10      7.02 o
   0 -20  10       11.75       11.38      8.24 o
  -2 -19  10       13.15       12.24     15.54 o
  -1 -19  10       39.46       45.02     10.14 o
   0 -19  10      148.38      107.96     14.28 o
  -3 -18  10       16.71       17.15     12.74 o
  -2 -18  10       31.59        7.89     12.42 o
  -1 -18  10        2.78       -4.28     11.37 o
   0 -18  10       27.30       29.90      9.58 o
   1 -18  10       15.28        7.69      8.32 o
  -3 -17  10       17.52       14.95     13.67 o
  -2 -17  10       54.65       52.11     14.60 o
  -1 -17  10       13.83       10.98      8.13 o
   0 -17  10       48.39       45.93     10.39 o
   1 -17  10      128.44      121.93     25.59 o
  -3 -16  10      185.71      154.83     22.97 o
  -2 -16  10       19.82        9.82     10.94 o
  -1 -16  10       36.79       42.23      8.59 o
   0 -16  10       29.30       16.66      8.51 o
   1 -16  10        5.15       -2.88      8.17 o
  -4 -15  10        1.84       -9.09     12.36 o
  -3 -15  10       14.63        7.32      9.37 o
  -2 -15  10       15.07        3.95     11.53 o
  -1 -15  10       54.45       66.66      9.11 o
   0 -15  10        5.15        0.73      5.85 o
   1 -15  10       29.33       24.26      9.03 o
  -4 -14  10       23.78       18.66      8.72 o
  -3 -14  10        1.22      -12.17      8.11 o
  -2 -14  10       32.73       60.38     15.37 o
  -1 -14  10      189.07      172.58     16.60 o
   0 -14  10       28.80       20.64      6.11 o
   1 -14  10       80.63       86.09     24.87 o
   2 -14  10       46.82       40.52      9.20 o
  -4 -13  10        5.40        2.23      8.44 o
  -3 -13  10       11.61       16.05      7.05 o
  -2 -13  10       46.36       28.83     10.84 o
  -1 -13  10       17.76       13.92     15.25 o
   0 -13  10       72.87       72.40      9.07 o
   1 -13  10       27.85       13.66      7.13 o
   2 -13  10       10.66        8.92      6.86 o
  -4 -12  10      119.03      128.55     18.81 o
  -3 -12  10       47.19       35.68      7.77 o
  -2 -12  10       62.51       73.67      8.98 o
  -1 -12  10       54.15       62.54      8.88 o
   0 -12  10      141.63      173.03     14.24 o
   1 -12  10      104.74      100.67     24.45 o
   2 -12  10       43.32       51.93     17.19 o
  -4 -11  10       30.34       22.59      9.19 o
  -3 -11  10       54.59       48.51     11.03 o
  -2 -11  10       78.39       76.56     13.61 o
  -1 -11  10       77.64       68.73      7.36 o
   0 -11  10      129.56      151.64     14.97 o
   1 -11  10       44.81       55.25      8.04 o
   2 -11  10       49.64       43.80      8.37 o
  -4 -10  10       17.41       15.72      9.09 o
  -3 -10  10       49.37       30.53     11.87 o
  -2 -10  10       76.19       81.37     16.94 o
  -1 -10  10       81.01       79.55     10.75 o
   0 -10  10       31.94       28.38      8.35 o
   1 -10  10       20.30       29.06      7.83 o
   2 -10  10       45.67       47.13     13.75 o
  -4  -9  10       62.64       56.62     14.49 o
  -3  -9  10       66.95       61.08     14.71 o
  -2  -9  10       15.54       24.42     10.57 o
  -1  -9  10       82.23       86.95     10.31 o
   0  -9  10       36.23       39.68     12.48 o
   1  -9  10      119.40      106.55     11.32 o
   2  -9  10       41.25       31.59     11.29 o
  -5  -8  10       32.79       25.18     10.40 o
  -4  -8  10      171.75      160.14     20.68 o
  -3  -8  10       14.59        2.68     12.21 o
  -2  -8  10      156.45      200.43     21.27 o
  -1  -8  10       50.15       12.70     11.09 o
   0  -8  10       37.98       40.42     10.47 o
   1  -8  10       77.37       55.93     11.51 o
   2  -8  10      157.05      136.25     20.05 o
  -5  -7  10       48.86       48.52     12.85 o
  -3  -7  10      118.69       84.70     16.27 o
  -2  -7  10       32.39       40.59     10.96 o
  -1  -7  10        4.20        0.68      7.74 o
   0  -7  10       64.58       69.97      9.66 o
   1  -7  10      135.63      154.86     14.12 o
   2  -7  10       55.33       45.22      7.64 o
  -5  -6  10       14.25       -1.69      8.88 o
  -3  -6  10       78.69       69.96     15.08 o
  -2  -6  10       82.83       67.23     14.31 o
  -1  -6  10      125.50      132.32     18.04 o
   0  -6  10       74.08       62.62      9.48 o
   1  -6  10       32.94       29.98     18.05 o
   2  -6  10       10.99        4.78      5.14 o
   3  -6  10       25.62       22.74      7.98 o
  -5  -5  10       15.21       -0.55     10.21 o
  -3  -5  10      265.42      259.17     24.03 o
  -2  -5  10      143.46      152.57     17.89 o
  -1  -5  10      169.84      223.58     22.48 o
   0  -5  10      187.59      197.25     16.91 o
   1  -5  10       84.93       89.28      9.13 o
   2  -5  10       82.53       98.06     18.44 o
   3  -5  10       67.80       55.80      8.71 o
  -5  -4  10       20.98       16.76      6.90 o
  -4  -4  10       32.70       30.88      8.16 o
  -3  -4  10       56.46       47.71     10.65 o
  -1  -4  10       53.89       48.32     13.60 o
   0  -4  10       33.90       26.49      7.96 o
   1  -4  10       21.63        9.49      9.85 o
   2  -4  10       83.24       95.90     10.87 o
   3  -4  10        7.45        5.28     13.32 o
  -5  -3  10       19.06       11.21      7.72 o
  -4  -3  10        2.89        3.36      4.81 o
  -3  -3  10       52.05       47.95     15.04 o
  -2  -3  10      297.72      298.99     28.18 o
  -1  -3  10       17.06        9.26      8.05 o
   0  -3  10       98.14      109.65     10.31 o
   1  -3  10      108.94      118.81      9.40 o
   2  -3  10       53.94       50.24      7.90 o
   3  -3  10       43.99       34.96     12.06 o
  -5  -2  10       12.06       10.58      7.18 o
  -3  -2  10      127.32      125.85     15.22 o
  -2  -2  10       11.23       13.79      8.88 o
  -1  -2  10      271.95      280.99     32.62 o
   0  -2  10       25.11       23.57      5.69 o
   1  -2  10       39.80       38.66      8.01 o
   2  -2  10       15.00       14.88      7.20 o
   3  -2  10       48.05       43.01     12.73 o
  -5  -1  10       18.93       16.64      6.00 o
  -3  -1  10      412.02      477.74     43.08 o
  -2  -1  10      138.45      122.47     16.33 o
  -1  -1  10      376.48      394.95     28.91 o
   0  -1  10      139.28      130.69     15.67 o
   1  -1  10       23.32       36.26     16.30 o
   2  -1  10       60.55       59.93     11.42 o
   3  -1  10      131.06      132.91     16.93 o
  -5   0  10       18.62       21.00      6.47 o
  -3   0  10      155.79      173.73     19.79 o
  -2   0  10        3.60       24.46     10.06 o
  -1   0  10        0.37        1.98      8.76 o
   0   0  10       14.92       24.89      9.84 o
   1   0  10        0.40       -0.85      4.72 o
   2   0  10       11.00       12.47      9.60 o
   3   0  10        3.80       13.36      9.29 o
  -5   1  10       19.79       13.88      6.54 o
  -4   1  10      277.77      261.04     32.49 o
  -3   1  10      408.58      462.63     35.32 o
  -2   1  10      141.82      158.98     20.81 o
  -1   1  10      372.71      379.44     31.14 o
   0   1  10      143.78      146.00     18.40 o
   1   1  10       23.68       17.05     10.40 o
   3   1  10      133.61      105.01     17.36 o
  -5   2  10       12.84       17.47      7.45 o
  -4   2  10       49.94       56.03     12.04 o
  -3   2  10      129.43      125.18     16.46 o
  -2   2  10       11.46        7.58      7.55 o
  -1   2  10      271.71      290.05     29.51 o
   0   2  10       24.89       22.91      7.97 o
   1   2  10       39.90       36.22     11.10 o
   2   2  10       15.13        2.89      7.45 o
   3   2  10       47.69       46.39     14.19 o
  -5   3  10       19.18       16.71      9.52 o
  -4   3  10        2.98       -0.69      6.37 o
  -3   3  10       49.94       53.71     12.01 o
  -2   3  10      297.45      290.85     31.46 o
  -1   3  10       15.35       14.22      9.42 o
   0   3  10       96.13       88.97     15.37 o
   1   3  10      107.82       73.09     13.78 o
   2   3  10       55.81       51.01     11.90 o
   3   3  10       44.07       59.27     12.92 o
  -5   4  10       21.26       22.87      8.87 o
  -4   4  10       31.46       32.93      9.34 o
  -3   4  10       57.55       65.31      9.60 o
  -2   4  10       88.00       57.35     13.76 o
  -1   4  10       54.21       50.56     11.79 o
   0   4  10       34.08       25.56      8.67 o
   1   4  10       21.82       43.50     11.98 o
   2   4  10       83.08       87.56     14.27 o
   3   4  10        7.47        6.85      7.96 o
  -5   5  10       15.55       15.17      7.60 o
  -4   5  10       65.45       92.65     15.65 o
  -3   5  10      260.10      254.52     19.17 o
  -2   5  10      146.43      176.39     22.09 o
  -1   5  10      167.84      181.48     19.27 o
   0   5  10      187.22      228.07     23.99 o
   1   5  10       88.60       90.58     15.39 o
   2   5  10       83.40       79.61     14.70 o
   3   5  10       67.94       66.64     15.26 o
  -5   6  10       14.51        8.61      7.66 o
  -4   6  10       11.60       14.64      7.21 o
  -3   6  10       78.87       67.73      9.05 o
  -2   6  10       83.31       91.05     10.19 o
  -1   6  10      124.03      120.14     17.06 o
   0   6  10       73.48       62.72     11.17 o
   1   6  10       32.75       29.09     12.02 o
   2   6  10       11.12        7.56      7.65 o
   3   6  10       26.31       17.14     11.11 o
  -5   7  10       50.18       45.07     11.09 o
  -4   7  10        7.30        6.57      8.03 o
  -3   7  10      121.11       94.72     17.16 o
  -2   7  10       30.33       37.12      7.22 o
  -1   7  10        3.88       -4.11      7.23 o
   1   7  10      131.72      120.52     19.18 o
   2   7  10       57.41       79.04     14.33 o
  -5   8  10       32.46       34.95     11.13 o
  -4   8  10      171.48      181.54     21.45 o
  -3   8  10       14.01       20.14      7.84 o
  -2   8  10      154.30      178.24     17.80 o
  -1   8  10       49.35       30.78      8.09 o
   0   8  10       38.33       45.18     13.70 o
   1   8  10       77.59       87.81     16.35 o
  -4   9  10       64.10       65.03     12.45 o
  -3   9  10       66.85       57.26     14.80 o
  -2   9  10       14.08       21.33      5.31 o
  -1   9  10       83.70       68.14      8.54 o
   0   9  10       35.06       28.55      7.01 o
   1   9  10      124.28      106.27     14.89 o
  -4  10  10       17.61       22.04      7.52 o
  -3  10  10       50.10       40.35      8.80 o
  -2  10  10       77.89       91.04     10.29 o
  -1  10  10       79.59       77.86     10.14 o
   0  10  10       32.11       26.11      7.31 o
   1  10  10       20.28       13.83     11.91 o
  -4  11  10       29.12       24.06      8.95 o
  -3  11  10       52.83       44.62      8.45 o
  -2  11  10       81.32       84.23     17.54 o
  -1  11  10       74.66       68.24     10.38 o
   0  11  10      128.01      113.05     16.22 o
   1  11  10       45.28       67.35     15.17 o
  -4  12  10      117.62      125.93     19.37 o
  -3  12  10       48.24       51.03     10.44 o
  -2  12  10       62.46       71.07      9.75 o
  -1  12  10       53.42       49.12      9.95 o
   0  12  10      142.49      172.26     24.78 o
   1  12  10      104.53       94.01     18.98 o
  -4  13  10        5.53       10.41      8.71 o
  -3  13  10       11.47        6.99      8.38 o
  -2  13  10       46.86       30.59      7.24 o
  -1  13  10       18.08       12.76      8.04 o
   0  13  10       75.20       74.65     15.46 o
   1  13  10       28.76       32.65     11.37 o
  -4  14  10       24.73       37.49     12.78 o
  -3  14  10        1.36        3.76      7.87 o
  -2  14  10       33.40       39.68      8.77 o
  -1  14  10      189.45      169.45     16.21 o
   0  14  10       29.30       33.52     15.29 o
   1  14  10       80.65       59.05     17.37 o
  -4  15  10        1.59       12.09     12.95 o
  -3  15  10       15.47       21.81      9.31 o
  -2  15  10       16.37       15.48      6.74 o
  -1  15  10       52.59       44.41     14.69 o
   0  15  10        5.78        7.18     10.89 o
   1  15  10       30.08       30.57     10.40 o
  -3  16  10      184.57      193.07     31.62 o
  -2  16  10       19.31       15.73      9.49 o
  -1  16  10       36.65       24.83      9.11 o
   0  16  10       29.06       13.88      7.87 o
   1  16  10        5.26       11.40      8.30 o
  -3  17  10       17.89       33.52     11.80 o
  -2  17  10       55.40       43.34     10.91 o
  -1  17  10       15.17        5.87     12.13 o
   0  17  10       47.72       51.48     11.10 o
   1  17  10      129.65      140.14     15.10 o
  -3  18  10       17.50       17.56     10.47 o
  -2  18  10       30.95       22.26      7.84 o
  -1  18  10        2.65       10.70      7.33 o
   0  18  10       27.35       22.96     10.49 o
   1  18  10       15.31       17.07     25.96 o
  -2  19  10       13.81       16.67      9.50 o
  -1  19  10       40.18       54.29     11.25 o
   0  19  10      147.67      122.45     18.20 o
  -2  20  10       22.42       19.89     10.77 o
  -1  20  10        3.45        8.01      9.63 o
   0  20  10       11.61       18.58     11.45 o
  -2 -16  11       43.87       40.05     16.34 o
  -1 -16  11       14.41       22.43     10.81 o
  -2 -15  11       12.03        8.13     12.13 o
  -1 -15  11       34.50       31.36     11.68 o
   0 -15  11      175.95      195.11     27.92 o
  -3 -14  11       26.44       26.83     12.65 o
  -2 -14  11       18.98       11.44     12.36 o
  -1 -14  11       41.32       36.21     20.82 o
   0 -14  11       14.61       38.98     18.57 o
  -3 -13  11       11.86       14.55      6.71 o
  -2 -13  11       29.25       34.66     12.28 o
  -1 -13  11       59.76       58.58      9.41 o
   0 -13  11       66.33       69.92     11.21 o
   1 -13  11       78.77       85.86     13.22 o
  -3 -12  11        6.93        7.86      9.75 o
  -2 -12  11        8.44       14.09     10.98 o
  -1 -12  11      109.58      115.70     20.91 o
   0 -12  11       63.21       51.90     32.29 o
   1 -12  11       66.36       88.06     13.39 o
  -3 -11  11       65.48       64.51     11.78 o
  -2 -11  11       21.35       22.27     13.20 o
  -1 -11  11        4.44       10.94     10.91 o
   0 -11  11       69.55       62.91     11.43 o
   1 -11  11      190.79      188.90     19.26 o
  -4 -10  11        5.77       17.03      8.18 o
  -3 -10  11       56.27       52.51     14.72 o
  -2 -10  11       29.15       16.44     15.83 o
  -1 -10  11      105.19       89.06     15.49 o
   0 -10  11      108.87      106.60     15.87 o
   1 -10  11        5.28       -7.41      8.91 o
  -4  -9  11       75.77       97.37     15.46 o
  -3  -9  11      126.87      101.61     21.47 o
  -2  -9  11       10.43       -1.17     10.51 o
  -1  -9  11       50.05       43.17     12.06 o
   0  -9  11       13.96        9.71      7.79 o
   1  -9  11       11.40       14.78      7.68 o
  -3  -8  11       23.11        3.72     10.04 o
  -2  -8  11       88.94       85.55     14.42 o
  -1  -8  11        1.02        5.15      9.42 o
   0  -8  11        8.98        8.41      6.65 o
   1  -8  11        4.97        1.59      5.79 o
  -3  -7  11       20.92       27.89     13.24 o
  -2  -7  11       72.92       75.68     14.35 o
  -1  -7  11        4.21       13.49     12.47 o
   0  -7  11       47.43       42.57      7.88 o
   1  -7  11      136.73      122.12     13.22 o
   2  -7  11       79.79       75.29     11.64 o
  -3  -6  11        8.15        9.16      9.20 o
  -2  -6  11        3.84       14.52     10.04 o
  -1  -6  11      136.64      138.82     20.02 o
   0  -6  11       22.20       18.88      8.31 o
   1  -6  11       68.09       83.42     19.15 o
   2  -6  11       88.99       54.73     11.18 o
  -3  -5  11      175.21      146.03     20.04 o
  -2  -5  11       61.22       41.80     14.12 o
  -1  -5  11      187.33      190.63     26.17 o
   0  -5  11       35.57       53.10      8.69 o
   1  -5  11       14.44       14.88      7.15 o
   2  -5  11       26.57       18.73      8.44 o
  -3  -4  11       25.64       12.91     10.79 o
  -2  -4  11       23.80       35.19     10.91 o
  -1  -4  11       19.53       -1.26     11.09 o
   0  -4  11       27.64       31.75      6.29 o
   1  -4  11       84.43       91.08     11.62 o
   2  -4  11        4.85       14.38      7.22 o
  -3  -3  11       19.99       10.68     11.37 o
  -2  -3  11       99.09      101.58     15.70 o
  -1  -3  11       72.65       67.15     13.78 o
   0  -3  11      235.87      221.87     23.17 o
   1  -3  11       27.17       19.60      6.90 o
   2  -3  11       31.33       31.30     15.41 o
  -3  -2  11      113.51      103.39     18.47 o
  -2  -2  11       45.61       27.24     11.13 o
   0  -2  11       22.68       42.15     12.11 o
   1  -2  11       12.00        1.65      6.14 o
   2  -2  11       30.68       28.60     12.48 o
  -3  -1  11       73.24       52.07     12.99 o
  -2  -1  11       63.53       40.42     11.89 o
  -1  -1  11       60.99       64.77     16.23 o
   0  -1  11       41.47       47.16      9.80 o
   1  -1  11       18.95       23.00      5.47 o
  -4   0  11       91.51       99.92     15.85 o
  -3   0  11        4.68        0.13      8.30 o
  -2   0  11        1.62        3.60      8.72 o
  -1   0  11        1.34       -2.64      7.03 o
   0   0  11       25.07       19.69     11.19 o
   1   0  11        2.19        2.77      8.34 o
   2   0  11       90.13       70.90     12.85 o
  -4   1  11       29.00       24.95      9.54 o
  -3   1  11       73.27       25.41     11.62 o
  -2   1  11       60.73       58.66     11.41 o
  -1   1  11       58.92       35.73      9.04 o
   0   1  11       42.76       59.97     12.94 o
   1   1  11       20.57       22.83     10.65 o
   2   1  11       44.86       47.27     15.18 o
  -4   2  11       24.74        6.52      9.43 o
  -3   2  11      113.86       76.80     14.66 o
  -2   2  11       44.83       21.39     12.42 o
  -1   2  11       53.97       27.71     10.77 o
   0   2  11       22.50       53.51     12.04 o
   1   2  11       11.88       19.62     10.99 o
   2   2  11       31.02       22.98     10.94 o
  -4   3  11       25.75       16.31      9.01 o
  -3   3  11       21.19       12.51      6.46 o
  -2   3  11      101.46       98.23     15.00 o
  -1   3  11       75.32       57.76     15.36 o
   1   3  11       26.64       33.84     11.46 o
   2   3  11       32.93       34.97     12.67 o
  -4   4  11       90.67       68.76     15.87 o
  -3   4  11       24.98       22.95      6.85 o
  -2   4  11       23.77       26.76     10.28 o
  -1   4  11       19.56       21.06     10.49 o
   0   4  11       27.64       22.85      9.18 o
  -4   5  11      125.86      130.93     22.80 o
  -3   5  11      175.53      200.33     22.15 o
  -2   5  11       58.64       41.60      8.30 o
  -1   5  11      188.66      219.23     27.87 o
   0   5  11       34.34       45.18     13.06 o
   1   5  11       15.88       12.93      8.98 o
   2   5  11       28.48        9.50     10.22 o
  -3   6  11        7.99       25.56      8.78 o
  -2   6  11        4.01        0.64      8.92 o
  -1   6  11      136.81      163.17     18.52 o
   0   6  11       22.27       14.95     10.15 o
   1   6  11       67.75       59.64     17.27 o
   2   6  11       89.19       85.15     19.94 o
  -4   7  11       14.89       23.03     10.74 o
  -3   7  11       22.32       12.65      6.64 o
  -2   7  11       72.86       48.01     12.13 o
  -1   7  11        3.92        2.26      6.50 o
   0   7  11       47.43       26.81     10.15 o
   1   7  11      136.34      135.83     15.08 o
  -4   8  11       14.60       19.08     10.93 o
  -3   8  11       22.39       29.26      7.59 o
  -2   8  11       87.87       82.86     11.06 o
  -1   8  11        1.01        9.50     10.18 o
   0   8  11        9.04       10.23      6.76 o
   1   8  11        4.85        0.79      7.56 o
  -4   9  11       75.95       87.93     17.15 o
  -3   9  11      126.97      145.34     18.37 o
  -2   9  11       10.60        1.99      6.05 o
  -1   9  11       49.33       49.20     13.93 o
   0   9  11       12.64        8.77      7.73 o
   1   9  11       12.04       17.41      7.71 o
  -4  10  11        5.37       23.94     14.57 o
  -3  10  11       56.47       39.69     10.91 o
  -2  10  11       29.67       19.74      8.17 o
  -1  10  11      104.73      108.29     19.24 o
   0  10  11      109.02       98.14     12.00 o
   1  10  11        5.32        3.66      7.40 o
  -3  11  11       63.58       63.97     16.15 o
  -2  11  11       22.61       13.17      6.62 o
  -1  11  11        3.75       10.89     11.15 o
   0  11  11       71.42       70.09     11.90 o
   1  11  11      191.26      182.69     19.77 o
  -3  12  11        7.05       -2.29     14.48 o
  -2  12  11        8.09        4.52      6.38 o
  -1  12  11      109.62       89.06     18.74 o
   0  12  11       63.27       58.03     13.82 o
  -3  13  11       11.96       10.88     11.36 o
  -2  13  11       28.74       20.07      7.90 o
  -1  13  11       62.09       50.01     17.01 o
   0  13  11       63.67       87.48     11.91 o
   1  13  11       79.62       80.85     12.25 o
  -3  14  11       27.03       22.98     10.89 o
  -2  14  11       19.11        8.30     16.65 o
  -1  14  11       41.06       26.48      8.05 o
   0  14  11       14.53       24.79     14.07 o
  -2  15  11       11.42       10.26      8.44 o
  -1  15  11       35.01       41.75     10.84 o
   0  15  11      175.01      177.07     21.01 o
  -2  16  11       44.29       61.81     10.83 o
  -1  16  11       14.36       12.75     16.24 o
  -2 -11  12       96.46       77.86     19.28 o
  -1 -11  12       10.82        3.15     17.34 o
  -2 -10  12       11.43        7.15     13.23 o
  -1 -10  12       39.98       58.51     16.42 o
  -2  -9  12       37.06       18.37     15.37 o
  -1  -9  12       41.23       27.12     14.71 o
   0  -9  12       40.57       35.29      8.44 o
  -3  -8  12        8.65       21.49     20.01 o
  -2  -8  12       26.77       27.26     13.97 o
  -1  -8  12       55.81       52.71     20.53 o
   0  -8  12        5.64        5.89      7.33 o
  -3  -7  12       25.63       11.32     11.88 o
  -2  -7  12       53.93       62.90     16.11 o
  -1  -7  12        0.77      -11.20     11.23 o
   0  -7  12        0.92       -0.63     10.19 o
  -3  -6  12       25.55       18.50     13.05 o
  -2  -6  12       44.04       25.77     12.32 o
  -1  -6  12       39.45       31.65     15.12 o
   0  -6  12       16.56       16.47     10.43 o
  -3  -5  12       78.66       60.04     15.19 o
  -2  -5  12       53.71       43.55     13.39 o
  -1  -5  12       20.99       16.30     11.73 o
   0  -5  12      194.22      196.47     28.21 o
  -2  -4  12       18.03       10.19     12.38 o
  -1  -4  12       39.78       56.22     17.82 o
   0  -4  12        1.96        5.40     10.97 o
  -3  -3  12       15.32        7.86     10.17 o
  -2  -3  12       39.50       39.18     12.73 o
  -1  -3  12       81.42       96.07     17.21 o
   0  -3  12        4.00        5.24     11.95 o
   1  -3  12       20.86       24.84     14.39 o
  -3  -2  12       15.31       10.29     10.18 o
  -2  -2  12       31.26       32.42     10.11 o
  -1  -2  12       43.15       32.96     15.30 o
   0  -2  12        0.57      -13.04      9.63 o
  -3  -1  12       53.52       80.48     17.04 o
  -2  -1  12      178.03      181.59     24.24 o
  -1  -1  12       76.02       84.22     19.03 o
   0  -1  12       70.58       84.89     17.29 o
   1  -1  12      119.07      113.01     20.27 o
  -3   0  12       36.30        9.19     13.71 o
  -2   0  12       14.40        2.46     10.66 o
   0   0  12        2.22       -2.24     10.07 o
   1   0  12       10.84       14.32     11.41 o
  -2   1  12      176.11      207.70     23.75 o
  -1   1  12       75.45       46.60     11.97 o
   0   1  12       68.41       54.42     13.07 o
   1   1  12      121.89      111.74     17.60 o
  -3   2  12       15.43       28.13     12.71 o
  -2   2  12       31.07       29.75     12.72 o
  -1   2  12       43.08       45.20     13.17 o
   1   2  12        9.89        2.72     11.19 o
  -3   3  12       16.44       24.62      8.37 o
  -2   3  12       40.27       44.38     13.84 o
  -1   3  12       80.13      110.94     18.05 o
   1   3  12       20.33       19.03     13.32 o
  -3   4  12       12.00       -0.54      9.87 o
  -1   4  12       39.49       56.61     14.17 o
   0   4  12        1.93        0.44     10.19 o
  -3   5  12       79.30       78.77     17.03 o
  -2   5  12       51.47       54.31     13.79 o
  -1   5  12       22.12       11.22     11.32 o
   0   5  12      190.99      177.82     24.97 o
  -3   6  12       25.15       26.46     12.70 o
  -2   6  12       43.85       25.08     13.15 o
  -1   6  12       39.18       48.70      9.80 o
   0   6  12       16.75       22.56      8.54 o
  -3   7  12       26.32       22.54     13.13 o
  -2   7  12       54.73       38.62     13.22 o
  -1   7  12        0.66        4.06      7.01 o
   0   7  12        1.21       17.85      9.10 o
  -3   8  12        8.59       15.65     14.74 o
  -2   8  12       27.07       25.98     11.92 o
  -1   8  12       55.76       40.10     16.16 o
   0   8  12        5.66       -2.13      7.70 o
  -2   9  12       39.06       44.29     13.86 o
  -1   9  12       40.14       62.28     10.96 o
   0   9  12       38.99       42.17     15.40 o
  -2  10  12       11.48       14.94     10.20 o
  -1  10  12       39.78       52.81     11.57 o
  -2  11  12       96.79       80.58     11.29 o
  -1  11  12       10.69        2.90      8.72 o
 
